# Supplementary material for: MADA: a web service for analysing DNA methylation array data
Source: BMC Bioinformatics. 2020 Nov 18;21(Suppl 6):403. doi: 10.1186/s12859-020-03734-9 (PMC7672854; doi:10.1186/s12859-020-03734-9)
Supplement: Supplementary file 2 — Additional file 2: Supplementary Material 2. This file contains the same significant differentially methylated CpGs from the MADA and the paper of Kukushkina et al. [file 12859_2020_3734_MOESM2_ESM.csv]

Supplementary Material 2. Intersection of significant differentially methylated CpGs from the MADA and the paper of Kukushkina et al.
	chr	pos	strand	Name	Probe_rs	Probe_maf	CpG_rs	CpG_maf	SBE_rs	SBE_maf	Islands_Name	Relation_to_Island	UCSC_RefGene_Name	UCSC_RefGene_Accession	UCSC_RefGene_Group	Phantom	DMR	Enhancer	HMM_Island	Regulatory_Feature_Name	Regulatory_Feature_Group	DHS	logFC	AveExpr	t	P.Value	adj.P.Val	B
cg09115473	chr5	14440991	+	cg09115473	NA	NA	NA	NA	NA	NA		OpenSea	TRIO	NM_007118	Body		RDMR	NA	5:14493865-14494430			TRUE	-0.033228673	0.180671658	-4.291337516	0.000147304	0.004096624	0.042071266
cg08415731	chr6	18273503	+	cg08415731	rs113994219	0.035621	NA	NA	NA	NA	chr6:18277417-18278062	N_Shelf						NA				NA	0.051504175	0.784070887	4.195560792	0.000193953	0.005008339	-0.227030305
cg23671708	chr17	7758291	-	cg23671708	NA	NA	NA	NA	NA	NA	chr17:7758607-7758980	N_Shore	TMEM88	NM_203411	TSS200			NA	17:7698879-7700277			NA	-0.055436455	0.661635089	-4.321009956	0.000135235	0.003846724	0.12578783
cg08425229	chr1	3470175	+	cg08425229	NA	NA	NA	NA	NA	NA		OpenSea	MEGF6	NM_001409	Body			TRUE				TRUE	-0.043914977	0.243320742	-4.930456834	2.29E-05	0.001097901	1.873723716
cg11577355	chr2	100722474	-	cg11577355	NA	NA	NA	NA	NA	NA	chr2:100720385-100720741	S_Shore	AFF3;AFF3	NM_001025108;NM_002285	TSS1500;5'UTR		RDMR	TRUE				NA	-0.040135234	0.468337037	-4.531683958	7.35E-05	0.002482534	0.72440752
cg13054419	chr13	31438929	-	cg13054419	NA	NA	NA	NA	NA	NA		OpenSea						TRUE		13:31438878-31440727	Unclassified	NA	-0.063576169	0.472128458	-5.032187266	1.70E-05	0.00089879	2.169438862
cg04412116	chr2	27488313	-	cg04412116	NA	NA	NA	NA	NA	NA	chr2:27484873-27488189	S_Shore						NA		2:27487752-27488401	Unclassified	NA	-0.026552124	0.352209062	-4.072735891	0.000275459	0.006486218	-0.569431207
cg05384967	chr6	135379599	-	cg05384967	NA	NA	NA	NA	NA	NA	chr6:135375749-135376141	S_Shelf						NA				NA	-0.09021807	0.61131056	-5.256231683	8.78E-06	0.000582436	2.823140918
cg03646261	chr2	45235408	-	cg03646261	NA	NA	NA	NA	NA	NA	chr2:45235511-45237792	N_Shore	SIX2	NM_016932	Body			NA				NA	0.045014903	0.668848641	4.368797493	0.000117813	0.003484894	0.260939809
cg10518282	chr11	113126146	-	cg10518282	NA	NA	NA	NA	NA	NA		OpenSea	NCAM1;NCAM1;NCAM1	NM_001076682;NM_000615;NM_181351	Body;Body;Body			NA				NA	-0.081675385	0.479819254	-5.22041668	9.76E-06	0.000623407	2.718456858
cg08329113	chr16	70771142	-	cg08329113	rs8059656	0.036056	NA	NA	NA	NA		OpenSea	VAC14	NM_018052	Body			TRUE		16:70770731-70772958	Promoter_Associated	TRUE	-0.056080783	0.571944146	-4.894738901	2.54E-05	0.001185164	1.770098586
cg18055623	chr19	54485327	+	cg18055623	NA	NA	NA	NA	NA	NA	chr19:54485303-54486322	Island	CACNG8;MIR935	NM_031895;NR_030632	Body;TSS1500			NA	19:59177047-59178244	19:54483964-54486318	Unclassified	NA	-0.050161749	0.324901375	-4.491174683	8.27E-05	0.002695729	0.608764083
cg06555959	chr8	61835620	-	cg06555959	NA	NA	NA	NA	NA	NA	chr8:61834699-61835871	Island						NA	8:61997233-61998489			NA	-0.057298173	0.175889736	-4.268487129	0.000157315	0.004299027	-0.022288635
cg13623268	chr9	78912437	+	cg13623268	NA	NA	NA	NA	NA	NA		OpenSea						NA	9:78102257-78102291			NA	-0.081579277	0.421677715	-4.511691835	7.79E-05	0.002588112	0.667305285
cg25471234	chr6	32082643	+	cg25471234	rs62402718	0.034309	NA	NA	NA	NA		OpenSea						TRUE				NA	-0.064305206	0.505462282	-4.671189987	4.89E-05	0.00187321	1.124389078
cg14100946	chr7	92237896	+	cg14100946	NA	NA	NA	NA	NA	NA		OpenSea	CDK6;CDK6	NM_001259;NM_001145306	3'UTR;3'UTR		CDMR	TRUE				NA	-0.038698927	0.168741857	-4.061974148	0.000284025	0.006641364	-0.599277484
cg03488588	chr6	32135129	-	cg03488588	rs117904238	0.011587	NA	NA	NA	NA	chr6:32134460-32135196	Island	EGFL8	NM_030652	Body			TRUE	6:32242466-32243210			NA	-0.02817895	0.819702705	-4.047366772	0.000296071	0.006858424	-0.639747618
cg05829145	chr8	143279882	+	cg05829145	NA	NA	NA	NA	NA	NA		OpenSea	NCRNA00051	NR_024378	Body			NA		8:143279632-143280032	Unclassified_Cell_type_specific	TRUE	-0.034695028	0.552779493	-3.968838631	0.000369909	0.008075139	-0.856468969
cg23025459	chr1	3134420	+	cg23025459	rs116731338	0.013032	NA	NA	NA	NA		OpenSea	PRDM16;PRDM16	NM_022114;NM_199454	Body;Body			NA	1:3123982-3124644			NA	-0.067947696	0.363330452	-4.447281476	9.39E-05	0.002952854	0.483737052
cg00784153	chr19	10077007	-	cg00784153	rs3745581	0.018492	NA	NA	NA	NA	chr19:10077031-10077444	N_Shore	COL5A3	NM_015719	Body			TRUE				NA	0.048290273	0.550475053	4.257232725	0.000162489	0.004398018	-0.053951905
cg24603803	chr1	100111849	-	cg24603803	NA	NA	NA	NA	NA	NA		OpenSea	PALMD;PALMD	NM_017734;NM_017734	1stExon;5'UTR			TRUE				NA	-0.022390086	0.10456077	-4.124940569	0.000237369	0.005801885	-0.424288234
cg09497472	chr16	85008692	+	cg09497472	NA	NA	NA	NA	NA	NA		OpenSea	ZDHHC7;ZDHHC7	NM_001145548;NM_017740	3'UTR;3'UTR			NA	16:83566071-83566351			NA	-0.047716008	0.554928924	-5.453897007	4.91E-06	0.000403923	3.401795476
cg25472862	chr20	3030247	-	cg25472862	NA	NA	NA	NA	NA	NA	chr20:3026277-3027468	S_Shelf						NA				NA	-0.036270729	0.747211318	-4.703059845	4.46E-05	0.001754038	1.216110362
cg21851395	chr13	42108056	+	cg21851395	rs73461132	0.017841	NA	NA	NA	NA		OpenSea						TRUE				NA	-0.068087436	0.482421954	-4.894429932	2.55E-05	0.001185982	1.769202694
cg24407092	chr2	242031617	+	cg24407092	NA	NA	NA	NA	NA	NA		OpenSea	MTERFD2;MTERFD2;SNED1;MTERFD2	NR_028050;NR_028051;NM_001080437;NR_028049	Body;Body;3'UTR;Body			NA	2:241680279-241680368			NA	-0.031487797	0.778786489	-4.177928604	0.000204001	0.005193238	-0.276376462
cg06012932	chr6	32274241	-	cg06012932	NA	NA	NA	NA	NA	NA		OpenSea	C6orf10	NM_006781	Body			NA				NA	-0.059766591	0.215964986	-3.940723709	0.000400496	0.00857224	-0.933703119
cg12901917	chr12	116196207	+	cg12901917	NA	NA	NA	NA	NA	NA		OpenSea						TRUE				NA	-0.070544176	0.459734038	-5.348921623	6.68E-06	0.000489984	3.094319759
cg08054070	chr17	77104361	-	cg08054070	rs753277	0.391409	NA	NA	NA	NA		OpenSea	HRNBP3	NM_001082575	Body			NA	17:74615864-74616337			NA	-0.064655493	0.450894564	-5.881379674	1.39E-06	0.00019337	4.655366287
cg03998598	chr16	69358580	+	cg03998598	NA	NA	NA	NA	NA	NA	chr16:69354862-69355186	S_Shelf	VPS4A	NM_013245	3'UTR			NA				NA	-0.0704616	0.207849521	-5.923159165	1.23E-06	0.00017989	4.777832568
cg07134316	chr12	57488112	+	cg07134316	NA	NA	NA	NA	NA	NA		OpenSea	NAB2	NM_005967	Body			TRUE		12:57486290-57488226	Promoter_Associated	TRUE	-0.054178383	0.196779647	-5.519901391	4.04E-06	0.000357607	3.595263687
cg22610388	chr3	58048811	+	cg22610388	NA	NA	NA	NA	NA	NA		OpenSea	FLNB;FLNB;FLNB;FLNB	NM_001164319;NM_001164317;NM_001164318;NM_001457	Body;Body;Body;Body			TRUE				NA	-0.073228114	0.391002423	-6.967271903	5.94E-08	4.27E-05	7.813798022
cg10210397	chr8	42410091	-	cg10210397	NA	NA	NA	NA	NA	NA		OpenSea						TRUE				NA	-0.058460741	0.134081254	-4.512668546	7.77E-05	0.002582377	0.670093658
cg16867086	chr13	98826197	-	cg16867086	NA	NA	NA	NA	NA	NA	chr13:98828563-98829385	N_Shelf	FARP1;FARP1	NM_001001715;NM_005766	5'UTR;5'UTR		RDMR	NA				TRUE	-0.064839335	0.264984675	-4.89286722	2.56E-05	0.001189628	1.764671558
cg21236153	chr9	34457249	+	cg21236153	NA	NA	NA	NA	NA	NA	chr9:34457375-34458892	N_Shore	C9orf25	NM_147202	Body			NA		9:34456845-34457355	Unclassified_Cell_type_specific	NA	-0.057664355	0.273795921	-5.356269106	6.54E-06	0.000483042	3.115829799
cg01354782	chr12	26522758	-	cg01354782	NA	NA	NA	NA	NA	NA		OpenSea	ITPR2	NM_002223	Body			TRUE				TRUE	-0.063105966	0.283179752	-4.778320272	3.58E-05	0.001501766	1.433171541
cg06005892	chr11	3177622	+	cg06005892	NA	NA	NA	NA	NA	NA	chr11:3181574-3182120	N_Shelf	OSBPL5;OSBPL5;OSBPL5	NM_020896;NM_001144063;NM_145638	5'UTR;5'UTR;5'UTR			NA	11:3134187-3134445			NA	-0.062066548	0.409694476	-6.834760842	8.68E-08	5.04E-05	7.432312212
cg22505395	chr12	372191	-	cg22505395	NA	NA	NA	NA	NA	NA		OpenSea	SLC6A13	NM_016615	TSS200			TRUE				NA	-0.053762364	0.191934457	-5.050574785	1.61E-05	0.000867166	2.222971853
cg14875327	chr3	197081654	+	cg14875327	NA	NA	NA	NA	NA	NA		OpenSea						TRUE				TRUE	-0.088081964	0.448682216	-5.316444314	7.36E-06	0.000520835	2.999264088
cg26861354	chr10	29051899	+	cg26861354	NA	NA	NA	NA	NA	NA		OpenSea						TRUE				NA	-0.089950726	0.47539013	-5.467970363	4.71E-06	0.000393284	3.443038944
cg17889586	chr19	50794207	-	cg17889586	NA	NA	NA	NA	NA	NA		OpenSea	MYH14;MYH14;MYH14	NM_001145809;NM_001077186;NM_024729	Body;Body;Body	low-CpG:55485957-55486062		NA				NA	-0.041357948	0.533116481	-5.561330274	3.57E-06	0.000332607	3.716736497
cg16241867	chr19	14074162	+	cg16241867	NA	NA	NA	NA	NA	NA	chr19:14072665-14074824	Island	RFX1	NM_002918	Body			NA	19:13933666-13935824			NA	-0.049799288	0.514511868	-5.139143563	1.24E-05	0.00072966	2.48114426
cg26264419	chr10	118530958	+	cg26264419	rs874883	0.27836	NA	NA	NA	NA		OpenSea						TRUE				TRUE	-0.043482899	0.386077374	-4.523356506	7.53E-05	0.002524899	0.70061534
cg04756223	chr2	46325268	-	cg04756223	NA	NA	NA	NA	NA	NA		OpenSea	PRKCE	NM_005400	Body			TRUE				TRUE	-0.057269846	0.143240983	-4.077479716	0.000271764	0.006422778	-0.556266665
cg15409237	chr19	51524249	+	cg15409237	NA	NA	NA	NA	NA	NA	chr19:51522004-51522803	S_Shore	KLK10;KLK10;KLK10	NM_145888;NM_001077500;NM_002776	TSS1500;TSS1500;TSS1500			NA		19:51523603-51524740	Unclassified	NA	-0.063277001	0.579531724	-4.184062857	0.000200448	0.005124659	-0.25921598
cg02678414	chr16	2209840	-	cg02678414	NA	NA	NA	NA	NA	NA	chr16:2205207-2205902	S_Shelf	TRAF7	NM_032271	5'UTR			TRUE				TRUE	-0.05720671	0.514236567	-6.578890024	1.82E-07	7.15E-05	6.691937714
cg24540710	chr17	48262937	+	cg24540710	NA	NA	NA	NA	NA	NA		OpenSea	COL1A1	NM_000088	Body	low-CpG:45616923-45620319		NA				NA	-0.055702355	0.553234155	-4.722262713	4.22E-05	0.001686549	1.271433653
cg24024528	chr12	59478783	+	cg24024528	NA	NA	NA	NA	NA	NA		OpenSea						TRUE				NA	-0.050988005	0.479584412	-4.648329358	5.23E-05	0.001964182	1.058671986
cg25559531	chr6	31937394	-	cg25559531	NA	NA	NA	NA	NA	NA	chr6:31939730-31940559	N_Shelf	SKIV2L	NM_006929	Body			NA				NA	-0.022292736	0.898525566	-4.446026413	9.42E-05	0.002961014	0.480166444
cg05948411	chr12	125003301	-	cg05948411	NA	NA	NA	NA	NA	NA	chr12:125003217-125003482	Island	NCOR2;NCOR2	NM_006312;NM_001077261	5'UTR;5'UTR		RDMR	TRUE	12:123568738-123569372	12:125002434-125003313	Unclassified	NA	-0.061436902	0.23915867	-5.645759791	2.79E-06	0.000286937	3.96434984
cg25840318	chr4	8249430	+	cg25840318	NA	NA	NA	NA	NA	NA		OpenSea						TRUE				NA	-0.045745857	0.549574706	-5.046063366	1.63E-05	0.000874148	2.209835211
cg20976581	chr17	34080240	-	cg20976581	NA	NA	NA	NA	NA	NA		OpenSea	GAS2L2	NM_139285	TSS1500			NA				NA	-0.038381121	0.346432027	-5.305475318	7.60E-06	0.000531038	2.967168552
cg07162320	chr1	155295267	-	cg07162320	NA	NA	NA	NA	NA	NA	chr1:155292469-155295433	Island	RUSC1;RUSC1;RUSC1;C1orf104;RUSC1	NM_001105205;NM_001105204;NM_014328;NM_001039517;NM_001105203	Body;Body;Body;TSS1500;Body			NA	1:153559094-153561951	1:155294490-155296352	Promoter_Associated	NA	-0.052394646	0.082846371	-4.679465829	4.78E-05	0.001840422	1.148195245
cg00733115	chr6	37105406	-	cg00733115	NA	NA	NA	NA	NA	NA		OpenSea						TRUE				TRUE	-0.038376566	0.173170189	-5.24388459	9.11E-06	0.000596199	2.787044701
cg02102832	chr16	1581834	-	cg02102832	NA	NA	NA	NA	NA	NA	chr16:1583809-1584641	N_Shore	IFT140	NM_014714	Body			NA	16:1520649-1521897			NA	-0.070032394	0.528837711	-6.840867054	8.53E-08	5.03E-05	7.44992212
cg18935453	chr11	68167030	+	cg18935453	NA	NA	NA	NA	NA	NA		OpenSea	LRP5	NM_002335	Body			TRUE				NA	-0.052612736	0.368741354	-4.101961459	0.000253453	0.006087737	-0.488249062
cg08160128	chr1	3158200	+	cg08160128	rs111899767	0.036597	NA	NA	NA	NA	chr1:3157509-3158300	Island	PRDM16;PRDM16	NM_022114;NM_199454	Body;Body			NA	1:3147279-3148387			NA	-0.035496609	0.401088292	-4.378173966	0.000114664	0.003414769	0.287504131
cg00040016	chr17	57833286	-	cg00040016	NA	NA	NA	NA	NA	NA		OpenSea	TMEM49	NM_030938	Body			TRUE				NA	-0.061496234	0.712087549	-4.207792162	0.000187271	0.004882995	-0.192762652
cg12328429	chr11	86350134	-	cg12328429	NA	NA	NA	NA	NA	NA		OpenSea	ME3;ME3;ME3	NM_006680;NM_001161586;NM_001014811	Body;Body;Body			TRUE				NA	-0.06216473	0.426335869	-4.770275849	3.66E-05	0.001529326	1.409940649
cg10963033	chr17	79166715	+	cg10963033	NA	NA	NA	NA	NA	NA	chr17:79164388-79165184	S_Shore	AZI1;AZI1	NM_014984;NM_001009811	Body;Body			NA	17:76781089-76781672	17:79166669-79166954	Unclassified_Cell_type_specific	TRUE	-0.038793146	0.681214308	-4.388673	0.000111236	0.003339757	0.317266244
cg06618764	chr7	2719090	-	cg06618764	NA	NA	NA	NA	NA	NA	chr7:2718826-2719124	Island	AMZ1	NM_133463	TSS200			NA	7:2685181-2685732			NA	-0.083943477	0.24454987	-5.527406893	3.95E-06	0.000353056	3.61726851
cg17915961	chr10	103881480	-	cg17915961	NA	NA	NA	NA	NA	NA	chr10:103879633-103880628	S_Shore	LDB1	NM_001113407	TSS1500			NA				NA	-0.037699921	0.208654552	-4.437817565	9.65E-05	0.003012248	0.456818676
cg01992765	chr21	45622493	-	cg01992765	NA	NA	NA	NA	NA	NA	chr21:45622218-45622500	Island						NA	21:44446689-44447399			TRUE	-0.049954986	0.497948134	-5.902595826	1.31E-06	0.0001865	4.717560164
cg11692021	chr12	6949472	-	cg11692021	NA	NA	NA	NA	NA	NA		OpenSea	GNB3;GNB3	NM_002075;NM_002075	1stExon;5'UTR			TRUE				NA	-0.028085084	0.416406982	-4.16703137	0.000210464	0.005309671	-0.306842502
cg10464076	chr15	65099766	+	cg10464076	NA	NA	NA	NA	NA	NA		OpenSea						TRUE		15:65099747-65099804	Unclassified_Cell_type_specific	NA	-0.032273321	0.470893909	-4.777736274	3.58E-05	0.001503593	1.431484825
cg00018184	chr1	153519850	-	cg00018184	NA	NA	NA	NA	NA	NA		OpenSea	S100A3	NM_002960	3'UTR			NA				NA	-0.035858809	0.355708015	-4.257309372	0.000162453	0.00439755	-0.053736347
cg20807254	chr8	128065128	-	cg20807254	NA	NA	NA	NA	NA	NA		OpenSea						TRUE				NA	0.066692929	0.621513151	4.148574502	0.000221872	0.005522626	-0.358387973
cg21375204	chr7	73752935	-	cg21375204	NA	NA	NA	NA	NA	NA	chr7:73752819-73753343	Island	CLIP2;CLIP2	NM_032421;NM_003388	Body;Body			NA	7:73390838-73391265			NA	0.0351418	0.97251036	5.080954693	1.47E-05	0.00082038	2.311470312
cg14408412	chr7	111776496	-	cg14408412	NA	NA	NA	NA	NA	NA		OpenSea	DOCK4	NM_014705	Body			TRUE				NA	-0.059120372	0.541245883	-4.324600016	0.000133842	0.003817215	0.135927348
cg06010443	chr5	178594583	+	cg06010443	NA	NA	NA	NA	NA	NA	chr5:178593903-178594656	Island	ADAMTS2;ADAMTS2	NM_021599;NM_014244	Body;Body			NA	5:178527132-178527262	5:178593754-178594631	Unclassified	TRUE	-0.075488038	0.14520947	-6.05399855	8.40E-07	0.000147333	5.161105452
cg20781516	chr1	201153815	+	cg20781516	rs16847964	0.015464	NA	NA	NA	NA		OpenSea						TRUE		1:201153592-201154741	Unclassified_Cell_type_specific	TRUE	-0.05623539	0.402909262	-4.047000576	0.000296379	0.00686268	-0.640761555
cg07816247	chr1	15540152	+	cg07816247	rs1892197	0.21478	NA	NA	NA	NA	chr1:15541181-15541447	N_Shore	TMEM51;TMEM51;TMEM51;TMEM51	NM_001136218;NM_018022;NM_001136216;NM_001136217	5'UTR;5'UTR;5'UTR;5'UTR			TRUE				NA	-0.064864203	0.447221729	-7.052657904	4.65E-08	3.89E-05	8.058844879
cg02357541	chr3	127769619	+	cg02357541	NA	NA	NA	NA	NA	NA	chr3:127770741-127771624	N_Shore						NA				NA	0.105236864	0.352227752	5.604348312	3.15E-06	0.000308198	3.842891518
cg12350863	chr3	169758289	+	cg12350863	NA	NA	NA	NA	NA	NA	chr3:169755594-169756847	S_Shore	GPR160	NM_014373	5'UTR		RDMR	NA				NA	-0.05048471	0.240626052	-4.467960775	8.84E-05	0.002827151	0.542604067
cg27157482	chr7	27215606	-	cg27157482	NA	NA	NA	NA	NA	NA	chr7:27212416-27214396	S_Shore	HOXA10	NM_153715	Body			NA	7:27181925-27182239	7:27215447-27215636	Unclassified_Cell_type_specific	NA	-0.048134059	0.293141323	-5.291925599	7.91E-06	0.000544567	2.927528304
cg21859603	chr6	33247092	-	cg21859603	NA	NA	NA	NA	NA	NA	chr6:33244677-33245554	S_Shore	WDR46;WDR46	NM_005452;NM_001164267	Body;Body			NA				NA	-0.042112194	0.581296982	-4.46986636	8.79E-05	0.002816833	0.548031938
cg26968748	chr16	89139254	-	cg26968748	NA	NA	NA	NA	NA	NA	chr16:89140509-89141125	N_Shore						NA	16:87666755-87666875			NA	-0.057325238	0.499157788	-5.131494892	1.27E-05	0.000741309	2.45882953
cg18081760	chr1	114483597	-	cg18081760	NA	NA	NA	NA	NA	NA		OpenSea	HIPK1;HIPK1	NM_198268;NM_152696	Body;Body	low-CpG:114285117-114285158		NA				NA	0.049586393	0.852387659	4.456326032	9.14E-05	0.002896795	0.509475728
cg18503031	chr3	69915406	-	cg18503031	NA	NA	NA	NA	NA	NA		OpenSea	MITF;MITF;MITF	NM_198159;NM_006722;NM_198177	Body;Body;TSS200			NA				NA	-0.059885654	0.23138119	-4.929897465	2.29E-05	0.001098406	1.872100021
cg03171924	chr1	25258332	+	cg03171924	NA	NA	NA	NA	NA	NA	chr1:25255527-25259005	Island	RUNX3	NM_001031680	Body			NA	1:25127743-25131723			NA	-0.049800249	0.263539993	-5.809691792	1.72E-06	0.000216364	4.445167662
cg17638841	chr11	8832817	+	cg17638841	NA	NA	NA	NA	NA	NA		OpenSea	ST5;ST5;ST5;ST5	NM_139157;NM_139157;NM_213618;NM_005418	1stExon;5'UTR;TSS1500;5'UTR			NA				NA	-0.060304953	0.445790051	-5.70064967	2.37E-06	0.000262369	4.125350414
cg02793828	chr16	85196116	+	cg02793828	NA	NA	NA	NA	NA	NA	chr16:85196735-85196992	N_Shore						NA	16:83753593-83754007			TRUE	-0.038560952	0.074299441	-4.469863075	8.79E-05	0.002816833	0.548022579
cg01614102	chr12	115134918	+	cg01614102	NA	NA	NA	NA	NA	NA	chr12:115135925-115136350	N_Shore					RDMR	NA	12:113619245-113619773			NA	0.067767048	0.690637987	4.28035813	0.000152034	0.004193608	0.011134954
cg03211098	chr1	32039682	-	cg03211098	NA	NA	NA	NA	NA	NA		OpenSea						TRUE				TRUE	-0.050487152	0.25259557	-4.620770126	5.67E-05	0.002072604	0.979534785
cg19529732	chr12	122712101	+	cg19529732	rs78028061	0.033364	NA	NA	NA	NA	chr12:122710054-122711371	S_Shore	DIABLO;DIABLO;DIABLO;DIABLO	NM_138929;NM_019887;NR_024601;NR_024600	TSS200;TSS200;TSS200;TSS200			NA	12:121278017-121278107			NA	0.071718618	0.823991775	5.994213914	1.00E-06	0.000161453	4.986029462
cg08554603	chr7	120702049	+	cg08554603	NA	NA	NA	NA	NA	NA		OpenSea	C7orf58;C7orf58	NM_001105533;NM_024913	Body;Body			NA				NA	-0.062342552	0.124883882	-5.457428549	4.85E-06	0.00040143	3.412144613
cg08715187	chr22	24038523	+	cg08715187	NA	NA	NA	NA	NA	NA		OpenSea	LOC91316;RGL4	NR_024448;NM_153615	Body;Body			NA		22:24037882-24039098	Promoter_Associated_Cell_type_specific	NA	0.042898189	0.719367287	4.027658224	0.000313119	0.007144468	-0.694273995
cg16492341	chr10	26856105	+	cg16492341	NA	NA	NA	NA	NA	NA	chr10:26855906-26856198	Island	APBB1IP	NM_019043	Body	high-CpG:26896108-26896269		NA	10:26895913-26896474			NA	-0.071770941	0.161871368	-4.369076736	0.000117718	0.003483522	0.261730711
cg10558233	chr8	94892613	-	cg10558233	NA	NA	NA	NA	NA	NA		OpenSea						TRUE				NA	-0.047553143	0.166376988	-3.965184272	0.000373752	0.008138365	-0.866518696
cg04246253	chr17	41557575	-	cg04246253	NA	NA	NA	NA	NA	NA	chr17:41561040-41561370	N_Shelf						NA				NA	-0.066634162	0.334886372	-5.359883562	6.47E-06	0.000479901	3.126411929
cg10684486	chr10	12917286	+	cg10684486	NA	NA	NA	NA	NA	NA		OpenSea						TRUE				NA	-0.036550868	0.154280203	-4.546610626	7.04E-05	0.002409473	0.767078882
cg16527477	chr10	28525755	+	cg16527477	NA	NA	NA	NA	NA	NA		OpenSea	MPP7	NM_173496	Body			NA	10:28565672-28565785			NA	-0.054124819	0.572680715	-3.890776034	0.000461037	0.009525998	-1.070429494
cg20949251	chr6	7432666	-	cg20949251	rs72822930	0.013021	NA	NA	NA	NA		OpenSea						TRUE		6:7432577-7432730	Unclassified_Cell_type_specific	NA	-0.062611957	0.228418309	-4.444487927	9.46E-05	0.002971421	0.475789846
cg01518723	chr17	46131583	-	cg01518723	NA	NA	NA	NA	NA	NA		OpenSea	NFE2L1	NM_003204	Body			TRUE				TRUE	-0.07892961	0.44391981	-6.96524055	5.97E-08	4.27E-05	7.807960773
cg15771128	chr6	158878279	+	cg15771128	rs652114	0.101098	NA	NA	NA	NA		OpenSea	TULP4;TULP4	NM_020245;NM_001007466	Body;Body			TRUE				NA	-0.063516663	0.81509644	-5.232225809	9.43E-06	0.000609976	2.752967208
cg12049875	chr20	19955868	-	cg12049875	NA	NA	NA	NA	NA	NA	chr20:19955536-19956034	Island	RIN2	NM_018993	Body			NA	20:19903537-19904385			TRUE	-0.060800524	0.272900476	-4.205378582	0.000188571	0.004907084	-0.199526929
cg02192117	chr7	5458719	-	cg02192117	NA	NA	NA	NA	NA	NA	chr7:5458503-5469256	Island	TNRC18	NM_001080495	Body			TRUE	7:5424924-5426084	7:5458379-5459110	NonGene_Associated_Cell_type_specific	TRUE	-0.049656955	0.109311474	-5.45199565	4.93E-06	0.000405247	3.396223695
cg26334358	chr6	108012350	+	cg26334358	NA	NA	NA	NA	NA	NA		OpenSea						TRUE				NA	-0.059173094	0.34346982	-4.23856688	0.000171441	0.004573423	-0.106413903
cg18544564	chr2	189839120	+	cg18544564	NA	NA	NA	NA	NA	NA		OpenSea	COL3A1;COL3A1	NM_000090;NM_000090	5'UTR;1stExon	low-CpG:189547274-189547484		NA				NA	-0.052389127	0.203223663	-6.965952337	5.96E-08	4.27E-05	7.810006187
cg03758011	chr19	46294482	+	cg03758011	rs1865116	0.473911	NA	NA	NA	NA	chr19:46295855-46296347	N_Shore	DMWD	NM_004943	Body		CDMR	NA		19:46293996-46294653	Unclassified_Cell_type_specific	NA	0.037651509	0.885621893	3.878239718	0.000477582	0.009777298	-1.10464669
cg19667811	chr10	30405328	+	cg19667811	NA	NA	NA	NA	NA	NA		OpenSea						NA				NA	-0.075538503	0.343184942	-5.542474432	3.78E-06	0.000344673	3.661446567
cg19627549	chr13	40762469	+	cg19627549	NA	NA	NA	NA	NA	NA		OpenSea						TRUE	13:39660431-39660473	13:40762005-40762487	Unclassified_Cell_type_specific	NA	-0.056613773	0.453464069	-5.338955318	6.88E-06	0.000498569	3.065145999
cg06745740	chr7	81399587	+	cg06745740	NA	NA	NA	NA	NA	NA		OpenSea	HGF;HGF;HGF;HGF;HGF	NM_001010932;NM_001010933;NM_001010934;NM_001010931;NM_000601	TSS200;TSS200;TSS200;TSS200;TSS200			TRUE				NA	-0.021865979	0.057232265	-3.956119229	0.000383453	0.0083021	-0.891434184
cg06673130	chr4	778924	+	cg06673130	NA	NA	NA	NA	NA	NA	chr4:778661-780592	Island	CPLX1	NM_006651	3'UTR			NA	4:768662-769245			NA	0.058534161	0.759033271	4.547949976	7.01E-05	0.002402785	0.770909266
cg15708127	chr1	224914799	-	cg15708127	NA	NA	NA	NA	NA	NA		OpenSea	CNIH3	NM_152495	Body			TRUE				TRUE	-0.058991922	0.471650287	-4.078337524	0.000271101	0.006411338	-0.55388564
cg05270291	chr1	156893349	+	cg05270291	NA	NA	NA	NA	NA	NA	chr1:156893519-156894232	N_Shore	C1orf92	NM_144702	Body			TRUE		1:156893236-156894678	Unclassified_Cell_type_specific	NA	-0.03018494	0.206778034	-4.786760229	3.49E-05	0.001477802	1.457552028
cg12137450	chr8	22458046	+	cg12137450	rs113381881	0.024223	NA	NA	NA	NA	chr8:22456091-22456508	S_Shore	C8orf58	NM_001013842	Body			NA	8:22513888-22514211			NA	-0.058077239	0.305908723	-3.92937072	0.000413536	0.008780956	-0.964835689
cg12590521	chr12	121678474	+	cg12590521	NA	NA	NA	NA	NA	NA		OpenSea	CAMKK2;CAMKK2;CAMKK2;CAMKK2;CAMKK2	NM_172216;NM_006549;NM_172226;NM_153500;NM_153499	3'UTR;3'UTR;3'UTR;3'UTR;3'UTR			TRUE	12:120162787-120163104	12:121677966-121679410	Promoter_Associated_Cell_type_specific	TRUE	-0.051706741	0.301028318	-4.030243895	0.000310829	0.007104278	-0.687125448
cg15745944	chr17	39861969	-	cg15745944	NA	NA	NA	NA	NA	NA		OpenSea						TRUE		17:39861945-39862113	Unclassified_Cell_type_specific	NA	-0.060089138	0.191125219	-5.533344975	3.88E-06	0.000349104	3.634678568
cg11104416	chr4	1202861	+	cg11104416	NA	NA	NA	NA	NA	NA	chr4:1202956-1203200	N_Shore	LOC100130872;LOC100130872-SPON2	NR_024569;NR_033182	TSS200;TSS1500			NA				NA	-0.08274905	0.360145805	-5.057716201	1.58E-05	0.000855791	2.243769584
cg24414282	chr11	65246411	-	cg24414282	NA	NA	NA	NA	NA	NA	chr11:65246336-65246591	Island						TRUE	11:65002945-65003150			TRUE	-0.048446566	0.45470003	-5.110414965	1.35E-05	0.000773892	2.397347756
cg27325224	chr16	87946544	+	cg27325224	NA	NA	NA	NA	NA	NA	chr16:87948518-87948765	N_Shore	CA5A	NM_001739	Body			NA	16:86503634-86504049			NA	0.052785261	0.777983212	4.517807325	7.65E-05	0.002554781	0.684766439
cg15912732	chr14	105255285	+	cg15912732	NA	NA	NA	NA	NA	NA	chr14:105251401-105251617	S_Shelf	AKT1;AKT1;AKT1	NM_001014431;NM_005163;NM_001014432	Body;Body;Body			NA	14:104326321-104326556			NA	-0.040571724	0.663363421	-4.179785595	0.000202919	0.00517213	-0.271182358
cg09487101	chr19	1287428	+	cg09487101	NA	NA	NA	NA	NA	NA	chr19:1287416-1287885	Island	EFNA2	NM_001405	Body			NA	19:1238300-1240360	19:1286974-1287552	Unclassified_Cell_type_specific	NA	-0.07521576	0.192309299	-6.25769498	4.63E-07	0.000109352	5.756718055
cg04849850	chr2	86121000	+	cg04849850	NA	NA	NA	NA	NA	NA		OpenSea						TRUE				TRUE	-0.054547664	0.403156436	-6.163131214	6.10E-07	0.000124873	5.480406085
cg08204159	chr19	54642290	-	cg08204159	NA	NA	NA	NA	NA	NA	chr19:54641071-54642325	Island	CNOT3	NM_014516	5'UTR			NA	19:59332472-59334284			NA	-0.0458774	0.162997348	-5.113569029	1.34E-05	0.000769342	2.40654518
cg08139206	chr14	103748318	-	cg08139206	rs2403148	0.173298	NA	NA	NA	NA	chr14:103745232-103746271	S_Shelf						TRUE				TRUE	-0.048963977	0.348523732	-6.294982803	4.15E-07	0.000103269	5.865565315
cg27278227	chr19	15558827	-	cg27278227	NA	NA	NA	NA	NA	NA		OpenSea	WIZ	NM_021241	Body		CDMR	NA				NA	-0.034256463	0.524077304	-4.784053509	3.52E-05	0.001485172	1.449732314
cg14223001	chr11	44978881	+	cg14223001	NA	NA	NA	NA	NA	NA	chr11:44978615-44979030	Island						NA	11:44935272-44935560			NA	-0.061208605	0.203999835	-4.789536069	3.46E-05	0.001470764	1.465572224
cg04391401	chr12	114219823	+	cg04391401	rs10850202	0.242369	NA	NA	NA	NA		OpenSea						TRUE				NA	-0.087422171	0.381559989	-5.486206051	4.46E-06	0.000381167	3.496486981
cg21633052	chr4	184018637	-	cg21633052	NA	NA	NA	NA	NA	NA	chr4:184018830-184021379	N_Shore	C4orf38	NR_024008	Body		RDMR	NA	4:184255454-184258400			NA	0.066553908	0.851579098	4.027120704	0.000313597	0.007150825	-0.695759869
cg10313149	chr10	81075012	-	cg10313149	rs3740260	0.012847	NA	NA	NA	NA		OpenSea	ZMIZ1	NM_020338	3'UTR			NA				NA	-0.045760263	0.484003499	-4.57666519	6.45E-05	0.002265828	0.85309124
cg27131953	chr7	150778881	-	cg27131953	NA	NA	NA	NA	NA	NA	chr7:150777607-150780879	Island	FASTK;TMUB1;TMUB1;FASTK	NM_033015;NM_031434;NM_001136044;NM_006712	TSS1500;Body;Body;TSS1500			NA	7:150408239-150409904			NA	-0.06176323	0.464446795	-6.322772519	3.83E-07	9.99E-05	5.946644164
cg15296664	chr12	89748773	-	cg15296664	NA	NA	NA	NA	NA	NA	chr12:89745168-89748144	S_Shore					CDMR	NA	12:88272830-88272994	12:89747962-89749741	Promoter_Associated	NA	0.058352433	0.735202369	3.957062149	0.000382433	0.008285429	-0.888843476
cg12002455	chr10	121609179	+	cg12002455	NA	NA	NA	NA	NA	NA		OpenSea	C10orf119	NM_024834	Body			TRUE				NA	-0.079742067	0.467831594	-3.923097215	0.000420918	0.008891164	-0.982025357
cg02602264	chr7	1026310	+	cg02602264	NA	NA	NA	NA	NA	NA	chr7:1026167-1026395	Island	CYP2W1	NM_017781	Body			NA	7:992694-992939			TRUE	-0.038406474	0.478467602	-3.892357443	0.00045899	0.009496169	-1.066110249
cg02485922	chr16	30379391	-	cg02485922	NA	NA	NA	NA	NA	NA	chr16:30381077-30381952	N_Shore	TBC1D10B	NM_015527	Body		RDMR	NA				NA	-0.033014588	0.181114876	-4.022427569	0.000317802	0.007216099	-0.708730357
cg27119740	chr2	67509609	-	cg27119740	NA	NA	NA	NA	NA	NA		OpenSea						TRUE				NA	-0.101943896	0.618667769	-4.642635528	5.32E-05	0.001984572	1.042314098
cg03659680	chr8	56795786	-	cg03659680	rs115904008	0.010426	NA	NA	NA	NA	chr8:56792115-56793325	S_Shelf	LYN;LYN	NM_002350;NM_001111097	5'UTR;5'UTR			NA				NA	-0.098549628	0.664142601	-3.903203913	0.000445188	0.009270824	-1.036468432
cg16265553	chr1	226911669	-	cg16265553	NA	NA	NA	NA	NA	NA		OpenSea	ITPKB	NM_002221	Body			TRUE				TRUE	-0.065930461	0.155839001	-5.772575014	1.92E-06	0.000230363	4.336313373
cg02888745	chr10	103023412	+	cg02888745	NA	NA	NA	NA	NA	NA		OpenSea						NA				NA	-0.042171658	0.196625301	-4.133663165	0.00023153	0.005699668	-0.39998003
cg18257996	chr4	124571385	+	cg18257996	NA	NA	NA	NA	NA	NA		OpenSea						TRUE				NA	-0.072482266	0.231364241	-4.648262345	5.23E-05	0.001964193	1.05847944
cg04272820	chr17	38228538	+	cg04272820	NA	NA	NA	NA	NA	NA		OpenSea	THRA;THRA	NM_003250;NM_199334	5'UTR;5'UTR			TRUE				NA	-0.045450208	0.179910148	-4.671956955	4.88E-05	0.001869853	1.126594979
cg07702235	chr2	71983542	+	cg07702235	NA	NA	NA	NA	NA	NA		OpenSea						TRUE				NA	-0.082984573	0.346250937	-4.632113912	5.49E-05	0.002024409	1.012097141
cg09832947	chr17	4634211	-	cg09832947	rs9899740	0.024943	NA	NA	NA	NA	chr17:4634567-4635230	N_Shore	MED11	NM_001001683	TSS1500			NA				NA	-0.022557867	0.10674823	-4.636585586	5.41E-05	0.002009787	1.0249376
cg27635271	chr15	75941576	-	cg27635271	NA	NA	NA	NA	NA	NA	chr15:75939504-75940831	S_Shore	SNX33	NM_153271	1stExon			NA				NA	-0.047557003	0.36148138	-5.922230408	1.24E-06	0.000180223	4.775110502
cg07537750	chr11	64703510	-	cg07537750	NA	NA	NA	NA	NA	NA		OpenSea	GPHA2	NM_130769	TSS200			TRUE				NA	-0.049756879	0.446873432	-5.323728854	7.20E-06	0.000513312	3.020581361
cg04785902	chr6	22878214	-	cg04785902	NA	NA	NA	NA	NA	NA		OpenSea						TRUE				NA	-0.103544815	0.617953574	-4.419286888	0.000101808	0.003128297	0.404152586
cg16974516	chr2	237640723	+	cg16974516	rs112096211	0.043001	NA	NA	NA	NA		OpenSea						TRUE				NA	-0.061898883	0.497406191	-4.178302109	0.000203782	0.005189395	-0.275331805
cg24751707	chr14	101830869	-	cg24751707	NA	NA	NA	NA	NA	NA	chr14:101831291-101831695	N_Shore						NA				NA	-0.046808916	0.289345507	-4.226574191	0.000177447	0.004692013	-0.14008526
cg09471527	chr6	33416652	-	cg09471527	NA	NA	NA	NA	NA	NA		OpenSea	SYNGAP1	NM_006772	Body			NA				NA	-0.029492572	0.751072714	-4.135219304	0.000230503	0.005681546	-0.39564168
cg09064070	chr2	7057245	-	cg09064070	rs1466099	0.225571	NA	NA	NA	NA	chr2:7057530-7058433	N_Shore	RNF144A	NM_014746	TSS1500			NA	2:6974604-6975854	2:7056673-7058598	Unclassified	TRUE	-0.040531262	0.386524633	-4.654766538	5.13E-05	0.001937759	1.077170326
cg11067786	chr2	74780467	+	cg11067786	NA	NA	NA	NA	NA	NA	chr2:74781494-74782685	N_Shore	LOXL3;DOK1	NM_032603;NM_001381	5'UTR;TSS1500			NA		2:74780118-74780829	Unclassified	NA	-0.056008261	0.391106982	-5.450574313	4.95E-06	0.000406293	3.392058634
cg20221707	chr17	48348059	-	cg20221707	rs62060065	0.124204	NA	NA	NA	NA	chr17:48350422-48350832	N_Shelf	TMEM92	NM_001168215	TSS1500			NA		17:48346918-48348327	Unclassified	NA	-0.067563634	0.478186759	-5.215798576	9.89E-06	0.000629251	2.70496301
cg05192402	chr8	20676367	-	cg05192402	NA	NA	NA	NA	NA	NA		OpenSea						TRUE				NA	-0.069128355	0.283643018	-4.398348372	0.000108167	0.003271365	0.344709675
cg12347757	chr7	139779027	+	cg12347757	NA	NA	NA	NA	NA	NA		OpenSea						TRUE		7:139778903-139779526	Unclassified_Cell_type_specific	TRUE	-0.046357913	0.136833363	-5.139511371	1.24E-05	0.000729193	2.482217415
cg11088682	chr3	172376821	+	cg11088682	NA	NA	NA	NA	NA	NA		OpenSea	NCEH1;NCEH1;NCEH1;NCEH1	NM_001146278;NM_020792;NM_001146276;NM_001146277	5'UTR;Body;Body;5'UTR			TRUE				TRUE	-0.042271212	0.150522885	-4.470428101	8.78E-05	0.002813414	0.549632107
cg17128371	chr6	33263932	-	cg17128371	NA	NA	NA	NA	NA	NA	chr6:33266302-33267582	N_Shelf	RGL2;RGL2	NR_028387;NM_004761	Body;Body			NA				NA	-0.04370466	0.622624736	-3.917999797	0.000427011	0.008988135	-0.995985243
cg19972272	chr4	1558889	+	cg19972272	rs12502692	0.248062	NA	NA	NA	NA	chr4:1557561-1557772	S_Shore						NA	4:1528953-1528973			TRUE	-0.066388389	0.186596631	-5.431240948	5.24E-06	0.000421909	3.335409326
cg19749001	chr2	11681405	+	cg19749001	rs1865574	0.319684	NA	NA	NA	NA		OpenSea	GREB1;GREB1;GREB1	NM_033090;NM_148903;NM_014668	TSS1500;5'UTR;5'UTR			TRUE				NA	0.049614142	0.611678667	4.039553338	0.000302718	0.006970038	-0.66137515
cg11751719	chr6	80023165	+	cg11751719	NA	NA	NA	NA	NA	NA		OpenSea						NA				NA	0.056113997	0.787435553	4.272949978	0.000155309	0.004260715	-0.009726252
cg18982286	chr22	51136325	-	cg18982286	NA	NA	NA	NA	NA	NA	chr22:51135670-51136118	S_Shore	SHANK3	NM_001080420	Body			NA	22:49482487-49483412			NA	-0.052634726	0.11721004	-4.239772406	0.000170849	0.004561587	-0.10302767
cg13096405	chr11	1120954	+	cg13096405	NA	NA	NA	NA	NA	NA		OpenSea						NA	11:1110824-1111114	11:1120872-1120991	Unclassified_Cell_type_specific	NA	-0.039123577	0.517964103	-5.435196024	5.18E-06	0.000418804	3.346997461
cg26589025	chr4	186877601	-	cg26589025	NA	NA	NA	NA	NA	NA		OpenSea	SORBS2;SORBS2	NM_021069;NM_021069	5'UTR;1stExon			NA				NA	-0.063050907	0.497080669	-4.447636422	9.38E-05	0.002950898	0.484746903
cg23922753	chr17	19414502	+	cg23922753	NA	NA	NA	NA	NA	NA	chr17:19410595-19411377	S_Shelf						NA				NA	-0.064973849	0.470969114	-5.004598938	1.84E-05	0.000948257	2.089164633
cg27050407	chr6	24832728	-	cg27050407	rs11968340	0.032093	NA	NA	NA	NA		OpenSea	FAM65B	NM_014722	Body			TRUE				NA	-0.064934086	0.21924229	-5.422202157	5.39E-06	0.000428907	3.308927729
cg16018921	chr4	169616009	-	cg16018921	NA	NA	NA	NA	NA	NA		OpenSea	PALLD;PALLD;PALLD	NM_016081;NM_001166109;NM_001166108	Body;Body;Body			TRUE				NA	-0.061367944	0.39827542	-4.227279702	0.000177088	0.004685403	-0.138105195
cg10436410	chr7	114561988	-	cg10436410	NA	NA	NA	NA	NA	NA	chr7:114562170-114563193	N_Shore	MDFIC;MDFIC;MDFIC	NM_001166345;NM_001166346;NM_199072	TSS1500;TSS1500;TSS1500			NA				TRUE	-0.066459891	0.458856006	-4.792005372	3.44E-05	0.001463405	1.472707425
cg08734477	chr6	7833720	+	cg08734477	NA	NA	NA	NA	NA	NA		OpenSea	BMP6	NM_001718	Body			TRUE				NA	-0.0592065	0.429349581	-5.151015357	1.20E-05	0.000714775	2.515786577
cg21341592	chr12	6438930	+	cg21341592	NA	NA	NA	NA	NA	NA	chr12:6438272-6438931	Island	TNFRSF1A	NM_001065	Body			NA	12:6308534-6309192			NA	-0.044392215	0.444433497	-6.936892822	6.47E-08	4.40E-05	7.726465629
cg14845091	chr13	114107956	+	cg14845091	NA	NA	NA	NA	NA	NA		OpenSea	ADPRHL1	NM_138430	TSS200			NA	13:113155432-113156171			NA	-0.055038845	0.454994698	-6.107513222	7.18E-07	0.000135561	5.317729553
cg23079727	chr3	11598978	-	cg23079727	NA	NA	NA	NA	NA	NA		OpenSea	VGLL4;ATG7;VGLL4;ATG7;VGLL4;ATG7;VGLL4	NM_014667;NM_001144912;NM_001128220;NM_001136031;NM_001128219;NM_006395;NM_001128221	3'UTR;3'UTR;3'UTR;3'UTR;3'UTR;3'UTR;3'UTR			NA		3:11598895-11599066	Gene_Associated_Cell_type_specific	TRUE	-0.065141282	0.437890687	-6.564847625	1.89E-07	7.21E-05	6.651175258
cg24791666	chr3	39192215	+	cg24791666	NA	NA	NA	NA	NA	NA	chr3:39194241-39195359	N_Shelf	CSRNP1	NM_033027	5'UTR		RDMR	TRUE				NA	-0.036433022	0.248067927	-4.665687853	4.97E-05	0.0018946	1.108566314
cg00319661	chr5	2632178	+	cg00319661	NA	NA	NA	NA	NA	NA		OpenSea						NA	5:2685143-2685205			NA	-0.073541291	0.234116281	-5.310292839	7.49E-06	0.000526979	2.981264154
cg07429284	chr5	132107420	-	cg07429284	rs39855	0.49979	NA	NA	NA	NA		OpenSea	SEPT8;SEPT8;SEPT8;SEPT8	NM_001098812;NM_001098813;NM_001098811;NM_015146	Body;5'UTR;Body;Body			TRUE				TRUE	-0.043254166	0.349427485	-5.843252193	1.56E-06	0.000205049	4.543579851
cg11448683	chr1	45274099	-	cg11448683	NA	NA	NA	NA	NA	NA	chr1:45271679-45272318	S_Shore	TCTEX1D4;BTBD19	NM_001013632;NM_001136537	TSS1500;TSS200			TRUE		1:45272776-45274518	Promoter_Associated	NA	-0.053869028	0.391477999	-4.55684426	6.83E-05	0.002358911	0.796352222
cg20900050	chr15	31689509	-	cg20900050	NA	NA	NA	NA	NA	NA	chr15:31689500-31689707	Island						NA	15:29476801-29476929			TRUE	-0.057121666	0.188780006	-5.755417052	2.02E-06	0.000237842	4.285989756
cg19375403	chr1	3807709	-	cg19375403	NA	NA	NA	NA	NA	NA	chr1:3808490-3809236	N_Shore	C1orf174	NM_207356	Body			NA		1:3807617-3807991	Unclassified_Cell_type_specific	NA	0.039437964	0.788372489	4.238913407	0.000171271	0.004570017	-0.105440564
cg16948335	chr12	122332670	-	cg16948335	NA	NA	NA	NA	NA	NA		OpenSea	PSMD9	NM_002813	Body	low-CpG:120817031-120817089		NA		12:122332001-122332892	Gene_Associated	NA	-0.056075871	0.55688244	-4.875383739	2.69E-05	0.001236072	1.713992704
cg01408363	chr12	125033903	+	cg01408363	rs12423712	0.063632	NA	NA	NA	NA		OpenSea						TRUE	12:123599624-123600303			TRUE	-0.059084467	0.663075388	-5.778498375	1.89E-06	0.000228024	4.353685891
cg03599147	chr11	78551798	-	cg03599147	NA	NA	NA	NA	NA	NA		OpenSea	ODZ4	NM_001098816	Body			TRUE				NA	-0.070827452	0.320350426	-5.294042962	7.86E-06	0.000542792	2.933722247
cg24363020	chr3	72706849	+	cg24363020	NA	NA	NA	NA	NA	NA	chr3:72704323-72704610	S_Shelf						NA		3:72706771-72707284	Unclassified_Cell_type_specific	NA	0.048075438	0.473988722	4.541761349	7.14E-05	0.002432069	0.753212638
cg01546047	chr4	1167409	+	cg01546047	NA	NA	NA	NA	NA	NA	chr4:1164515-1166582	S_Shore	LOC100130872-SPON2;SPON2;SPON2	NR_033182;NM_012445;NM_001128325	Body;TSS1500;TSS1500			TRUE				TRUE	-0.082612022	0.308145863	-5.223423816	9.68E-06	0.000620231	2.727244105
cg06975914	chr1	97004302	-	cg06975914	NA	NA	NA	NA	NA	NA		OpenSea						TRUE				NA	-0.056825468	0.19473591	-5.02401029	1.74E-05	0.000911575	2.145640356
cg25869889	chr11	6436464	+	cg25869889	NA	NA	NA	NA	NA	NA	chr11:6439863-6440732	N_Shelf	APBB1;APBB1	NM_001164;NM_145689	5'UTR;5'UTR			NA		11:6436392-6436596	Promoter_Associated_Cell_type_specific	NA	0.033952246	0.78633025	3.988337407	0.000350049	0.00775499	-0.802791758
cg13445230	chr9	89422493	+	cg13445230	NA	NA	NA	NA	NA	NA		OpenSea						TRUE				NA	-0.066558277	0.436607932	-4.794710364	3.41E-05	0.001455262	1.480524389
cg00489660	chr11	57089821	-	cg00489660	NA	NA	NA	NA	NA	NA	chr11:57091614-57092831	N_Shore	TNKS1BP1	NM_033396	5'UTR	low-CpG:56846304-56846399		NA		11:57089598-57089986	Unclassified_Cell_type_specific	NA	-0.060599978	0.114400465	-7.227234968	2.83E-08	3.24E-05	8.557853289
cg16300565	chr5	32388665	-	cg16300565	NA	NA	NA	NA	NA	NA		OpenSea	ZFR	NM_016107	Body	low-CpG:32424352-32424519		NA				NA	-0.093455105	0.331103631	-4.642981809	5.31E-05	0.001983429	1.043308819
cg11799283	chr1	91992292	+	cg11799283	rs13447566	0.027542	NA	NA	NA	NA		OpenSea						TRUE				NA	-0.083608416	0.442545849	-3.963657452	0.000375369	0.008166131	-0.870716595
cg13876650	chr1	26146005	+	cg13876650	rs57304633	0.023788	NA	NA	NA	NA	chr1:26146122-26147349	N_Shore	FAM54B;FAM54B;FAM54B;FAM54B	NM_001099625;NM_001099627;NM_019557;NM_001099626	TSS1500;TSS1500;TSS1500;TSS1500		RDMR	NA				NA	-0.033643931	0.205078424	-4.034685905	0.000306932	0.007038962	-0.674841143
cg22521333	chr19	4652251	+	cg22521333	NA	NA	NA	NA	NA	NA	chr19:4652103-4652500	Island	TNFAIP8L1;TNFAIP8L1	NM_001167942;NM_152362	Body;Body			NA	19:4603011-4603550	19:4652211-4652460	Unclassified_Cell_type_specific	NA	0.050860383	0.94724873	6.540307359	2.03E-07	7.39E-05	6.579909474
cg00795205	chr16	23916466	-	cg00795205	NA	NA	NA	NA	NA	NA		OpenSea	PRKCB;PRKCB	NM_002738;NM_212535	Body;Body			TRUE				NA	-0.094656311	0.266179474	-5.600428634	3.19E-06	0.00031046	3.831395883
cg11467506	chr7	38357047	+	cg11467506	rs11769443	0.399251	NA	NA	NA	NA		OpenSea						NA				NA	0.054732986	0.720570852	4.729375466	4.13E-05	0.00166345	1.291936147
cg16265859	chr1	19401069	-	cg16265859	NA	NA	NA	NA	NA	NA		OpenSea	UBR4	NM_020765	3'UTR			NA		1:19400642-19401854	Unclassified_Cell_type_specific	NA	0.07455714	0.575661756	4.171475193	0.000207804	0.005259858	-0.294421562
cg26124968	chr7	44801571	-	cg26124968	NA	NA	NA	NA	NA	NA		OpenSea	ZMIZ2;ZMIZ2	NM_031449;NM_174929	Body;Body			NA	7:44767890-44768206			TRUE	-0.061530555	0.593189855	-5.93088088	1.20E-06	0.00017794	4.800463261
cg21567649	chr2	43245642	+	cg21567649	NA	NA	NA	NA	NA	NA		OpenSea						TRUE				TRUE	-0.038624318	0.214579465	-4.103007669	0.000252698	0.006074015	-0.485339469
cg12498887	chr22	33196328	-	cg12498887	rs58394026	0.021481	NA	NA	NA	NA	chr22:33197380-33198267	N_Shore	SYN3;TIMP3;SYN3;SYN3	NM_133633;NM_000362;NM_003490;NM_001135774	Body;TSS1500;Body;Body			NA				NA	-0.071327246	0.638813008	-4.059489241	0.00028604	0.006675229	-0.606165374
cg09584702	chr1	229047840	-	cg09584702	NA	NA	NA	NA	NA	NA		OpenSea						TRUE				NA	-0.077938348	0.327186382	-5.276010731	8.29E-06	0.00056088	2.880978306
cg20675852	chr1	44087716	+	cg20675852	NA	NA	NA	NA	NA	NA		OpenSea	PTPRF;PTPRF	NM_130440;NM_002840	3'UTR;3'UTR			NA	1:43860281-43860400			NA	-0.073841506	0.529880292	-5.091613059	1.43E-05	0.000803685	2.342533302
cg02043791	chr8	38322629	-	cg02043791	rs72630656	0.096523	NA	NA	NA	NA	chr8:38323719-38324070	N_Shore	FGFR1;FGFR1;FGFR1;FGFR1;FGFR1;FGFR1;FGFR1	NM_023111;NM_015850;NM_023110;NM_023106;NM_023105;NM_023108;NM_023107	5'UTR;5'UTR;5'UTR;5'UTR;5'UTR;5'UTR;5'UTR			NA				NA	-0.062989923	0.490921384	-5.708500662	2.32E-06	0.000258869	4.148378792
cg15194531	chr17	43318900	+	cg15194531	NA	NA	NA	NA	NA	NA	chr17:43318429-43319243	Island	FMNL1	NM_005892	Body			NA	17:40674239-40675248			TRUE	-0.102144725	0.330122491	-6.451526417	2.63E-07	8.28E-05	6.321780119
cg17342588	chr7	27737875	-	cg17342588	NA	NA	NA	NA	NA	NA		OpenSea					DMR	NA				NA	0.066193993	0.636006499	4.821463324	3.15E-05	0.00137925	1.557876226
cg10164367	chr13	102104807	-	cg10164367	rs78095934	0.026933	NA	NA	NA	NA	chr13:102106165-102106488	N_Shore	ITGBL1	NM_004791	TSS200			NA				NA	-0.068766391	0.529410585	-5.807539561	1.73E-06	0.000217187	4.43885605
cg22887880	chr22	24577223	-	cg22887880	rs117587385	0.023003	NA	NA	NA	NA		OpenSea	SUSD2	NM_019601	TSS1500			TRUE				TRUE	-0.061115635	0.487438004	-5.567692767	3.51E-06	0.000329496	3.73539392
cg15504047	chr9	140190867	-	cg15504047	NA	NA	NA	NA	NA	NA	chr9:140189303-140191066	Island						NA	9:139309125-139310887			NA	-0.047381704	0.481644378	-5.7600764	1.99E-06	0.000236233	4.299655619
cg11937797	chr17	61530777	-	cg11937797	NA	NA	NA	NA	NA	NA		OpenSea						TRUE				NA	-0.043168897	0.403646592	-5.939316847	1.18E-06	0.000175426	4.825185877
cg26842815	chr12	7060263	+	cg26842815	NA	NA	NA	NA	NA	NA		OpenSea	PTPN6;PTPN6;PTPN6	NM_080549;NM_080548;NM_002831	TSS200;Body;TSS200			NA				NA	0.070122114	0.733893455	4.363408959	0.000119661	0.003522838	0.245680369
cg05721773	chr1	207083336	-	cg05721773	NA	NA	NA	NA	NA	NA	chr1:207082693-207083202	S_Shore	FAIM3;FAIM3;FAIM3	NM_001142473;NM_001142472;NM_005449	Body;Body;Body			NA		1:207082025-207083441	Unclassified_Cell_type_specific	TRUE	-0.036020773	0.233190409	-4.527447954	7.44E-05	0.002504236	0.712303684
cg23468959	chr19	18550061	-	cg23468959	NA	NA	NA	NA	NA	NA	chr19:18543828-18549161	S_Shore	ISYNA1;ISYNA1;ISYNA1	NM_016368;NM_001170938;NM_001170939	TSS1500;TSS1500;TSS1500			TRUE		19:18549979-18550373	Unclassified	NA	-0.067175243	0.59227642	-5.527455166	3.95E-06	0.000353056	3.617410042
cg12339531	chr13	113650822	-	cg12339531	NA	NA	NA	NA	NA	NA	chr13:113648343-113649601	S_Shore	MCF2L;MCF2L	NM_001112732;NM_024979	Body;Body			NA	13:112698772-112699009			NA	-0.035927481	0.563559053	-4.443413631	9.49E-05	0.00297851	0.472733969
cg25353399	chr8	123140420	+	cg25353399	NA	NA	NA	NA	NA	NA		OpenSea						TRUE				NA	-0.112404558	0.480448953	-5.615264147	3.05E-06	0.000302837	3.87490614
cg05871254	chr17	14213225	+	cg05871254	NA	NA	NA	NA	NA	NA	chr17:14212363-14212788	S_Shore	HS3ST3B1	NM_006041	Body		RDMR	TRUE	17:14153089-14154034	17:14212020-14213334	Promoter_Associated_Cell_type_specific	NA	-0.041798391	0.218449514	-4.420491823	0.000101454	0.003119895	0.407575466
cg07184237	chr7	150754081	-	cg07184237	NA	NA	NA	NA	NA	NA	chr7:150754922-150755426	N_Shore	CDK5;CDK5	NM_004935;NM_001164410	Body;Body			NA	7:150384900-150385173			NA	-0.050810511	0.293558734	-5.395469626	5.83E-06	0.000449744	3.230620556
cg21351647	chr6	31081905	+	cg21351647	rs3130976	0.195261	NA	NA	NA	NA		OpenSea	PSORS1C1	NM_014068	TSS1500			TRUE				TRUE	-0.055402144	0.502013091	-3.929895023	0.000412925	0.008771443	-0.963398632
cg11726648	chr2	19561035	-	cg11726648	rs4233766	0.280165	NA	NA	NA	NA	chr2:19560963-19561650	Island					RDMR	NA	2:19424449-19425175	2:19560932-19561073	Unclassified_Cell_type_specific	NA	0.073914671	0.673189669	6.398283074	3.07E-07	8.93E-05	6.166757887
cg27633342	chr15	52588279	-	cg27633342	NA	NA	NA	NA	NA	NA	chr15:52587353-52588172	S_Shore	MYO5C	NM_018728	TSS1500			NA				TRUE	0.052932347	0.612662338	4.02588197	0.000314702	0.007165752	-0.69918387
cg18856478	chr1	43814358	-	cg18856478	rs115813067	0.027802	NA	NA	NA	NA	chr1:43814305-43815277	Island	MPL	NM_005373	Body		DMR	NA	1:43586783-43587830	1:43814113-43815654	Unclassified_Cell_type_specific	NA	-0.051164594	0.090051814	-4.200487903	0.000191234	0.004956269	-0.213229978
cg13688262	chr9	35609485	-	cg13688262	NA	NA	NA	NA	NA	NA	chr9:35603968-35605991	S_Shelf	TESK1	NM_006285	Body			NA				NA	-0.024454291	0.683552601	-4.053652353	0.000290828	0.006763636	-0.622339134
cg02214783	chr1	3688257	+	cg02214783	NA	NA	NA	NA	NA	NA	chr1:3688553-3689684	N_Shore	LOC388588	NM_001163724	TSS1500			NA				NA	-0.076709691	0.43317012	-4.965062771	2.07E-05	0.001025172	1.974226201
cg17775079	chr10	65224441	-	cg17775079	NA	NA	NA	NA	NA	NA	chr10:65224870-65225887	N_Shore	JMJD1C;LOC84989	NM_032776;NR_027182	Body;TSS1500			NA				NA	-0.05707027	0.214389789	-5.484750669	4.48E-06	0.000381716	3.492221063
cg10965581	chr6	7468673	-	cg10965581	NA	NA	NA	NA	NA	NA		OpenSea						TRUE				TRUE	-0.064089945	0.398323338	-6.473617183	2.47E-07	8.08E-05	6.386052282
cg17384124	chr2	197940256	+	cg17384124	NA	NA	NA	NA	NA	NA		OpenSea	ANKRD44	NM_153697	Body			NA				NA	-0.132968521	0.692528989	-6.29180173	4.19E-07	0.000103806	5.856281917
cg06220604	chr3	187465654	+	cg06220604	NA	NA	NA	NA	NA	NA	chr3:187461974-187462197	S_Shelf						NA		3:187465298-187466347	Unclassified	NA	0.061676973	0.557155636	4.128823003	0.000234753	0.005757142	-0.413470618
cg17852932	chr5	131596064	-	cg17852932	NA	NA	NA	NA	NA	NA	chr5:131593039-131593813	S_Shelf	PDLIM4;PDLIM4	NM_003687;NM_001131027	Body;Body			TRUE				NA	-0.029660697	0.428872245	-4.539575964	7.18E-05	0.002442152	0.74696473
cg04243822	chr17	77030221	-	cg04243822	NA	NA	NA	NA	NA	NA		OpenSea	C1QTNF1;C1QTNF1;C1QTNF1	NM_198594;NM_198593;NM_030968	5'UTR;TSS1500;5'UTR			NA				NA	-0.074189345	0.561695316	-5.795610706	1.79E-06	0.000221904	4.403872771
cg21004490	chr1	26872337	+	cg21004490	rs71640330	0.060384	NA	NA	NA	NA		OpenSea	RPS6KA1;RPS6KA1	NM_002953;NM_001006665	Body;TSS200	low-CpG:26744893-26744961		NA		1:26871924-26873179	Unclassified	NA	0.045855866	0.750960174	4.132929374	0.000232016	0.005708684	-0.402025581
cg07447769	chr13	24723265	+	cg07447769	NA	NA	NA	NA	NA	NA		OpenSea						TRUE		13:24722992-24723704	Unclassified_Cell_type_specific	TRUE	-0.051066125	0.169993554	-5.185711191	1.08E-05	0.000667983	2.617075688
cg10975001	chr1	33627155	-	cg10975001	NA	NA	NA	NA	NA	NA	chr1:33625259-33625527	S_Shore	TRIM62	NM_018207	Body			NA	1:33399691-33399748			NA	-0.044170751	0.327461625	-4.1153653	0.000243946	0.005918567	-0.450954094
cg14477471	chr9	137107162	+	cg14477471	NA	NA	NA	NA	NA	NA		OpenSea						TRUE				NA	-0.057668478	0.326149282	-4.417679199	0.000102283	0.003139365	0.399585956
cg13247967	chr11	123487358	+	cg13247967	NA	NA	NA	NA	NA	NA		OpenSea	GRAMD1B	NM_020716	Body			TRUE				TRUE	-0.046939609	0.206997091	-3.955352333	0.000384285	0.008315087	-0.893541098
cg09777856	chr10	71871633	-	cg09777856	NA	NA	NA	NA	NA	NA		OpenSea	H2AFY2	NM_018649	3'UTR			NA				NA	-0.082998403	0.71389439	-4.499522852	8.07E-05	0.002650077	0.632576257
cg05327844	chr11	330872	+	cg05327844	NA	NA	NA	NA	NA	NA	chr11:330785-331110	Island						NA	11:320830-321190			NA	0.048503821	0.829920434	5.200319634	1.04E-05	0.000649369	2.659742157
cg20608100	chr19	39797750	+	cg20608100	NA	NA	NA	NA	NA	NA	chr19:39797786-39799250	N_Shore	LRFN1	NM_020862	3'UTR			TRUE	19:44489564-44491070			NA	-0.096196681	0.329523614	-5.01050277	1.81E-05	0.000937537	2.106338384
cg22052672	chr2	74663416	-	cg22052672	NA	NA	NA	NA	NA	NA	chr2:74663315-74663699	Island	RTKN;RTKN;RTKN	NM_033046;NM_001015056;NM_001015055	Body;5'UTR;Body			NA	2:74516851-74517202			NA	-0.041492298	0.64136087	-4.017711905	0.000322083	0.007284133	-0.721757976
cg24456002	chr15	96911165	+	cg24456002	NA	NA	NA	NA	NA	NA	chr15:96911511-96911808	N_Shore						NA	15:94712128-94713193			NA	0.0582751	0.596820399	4.259895853	0.00016125	0.004376508	-0.046461576
cg07049086	chr11	1895625	-	cg07049086	NA	NA	NA	NA	NA	NA	chr11:1892037-1892556	S_Shelf	LSP1;LSP1;LSP1;LSP1	NM_001013253;NM_001013254;NM_002339;NM_001013255	5'UTR;5'UTR;Body;5'UTR			NA				NA	-0.057045757	0.619528802	-4.273084857	0.000155249	0.004259933	-0.009346527
cg01406456	chr2	62520912	+	cg01406456	rs72803386	0.12763	NA	NA	NA	NA		OpenSea						TRUE				NA	0.044885577	0.26721775	4.331537866	0.000131191	0.003760559	0.155528579
cg24176731	chr11	73357164	-	cg24176731	NA	NA	NA	NA	NA	NA		OpenSea	PLEKHB1;PLEKHB1;PLEKHB1;PLEKHB1	NM_001130033;NM_021200;NM_001130035;NM_001130034	TSS200;TSS200;TSS1500;TSS1500		RDMR	NA	11:73034788-73034925			NA	-0.058627131	0.585874569	-4.79238002	3.43E-05	0.001462324	1.473790049
cg15246895	chr17	17672475	+	cg15246895	NA	NA	NA	NA	NA	NA		OpenSea	RAI1	NM_030665	5'UTR			TRUE				NA	-0.036088548	0.556613957	-4.115015648	0.00024419	0.005921424	-0.45192746
cg06064964	chr20	62199181	+	cg06064964	NA	NA	NA	NA	NA	NA	chr20:62200085-62200320	N_Shore	PRIC285;PRIC285	NM_001037335;NM_033405	Body;TSS200			NA				NA	0.050503442	0.811065107	4.24736965	0.000167161	0.00448876	-0.081681191
cg01272202	chr5	112716899	+	cg01272202	NA	NA	NA	NA	NA	NA		OpenSea	MCC	NM_001085377	Body			TRUE				NA	0.029095349	0.879410874	4.54065099	7.16E-05	0.00243665	0.750038092
cg26687082	chr6	31869120	+	cg26687082	rs45575537	0.020399	NA	NA	NA	NA	chr6:31868781-31870311	Island	ZBTB12	NM_181842	5'UTR			NA	6:31976719-31978568	6:31869102-31870991	Promoter_Associated	NA	-0.03544796	0.197257619	-5.245149897	9.08E-06	0.000594886	2.790743452
cg17778883	chr6	140177204	+	cg17778883	NA	NA	NA	NA	NA	NA		OpenSea						TRUE				NA	-0.085289892	0.288125036	-6.486302027	2.38E-07	7.95E-05	6.422945496
cg23286609	chr18	32289474	-	cg23286609	rs12963825	0.128385	NA	NA	NA	NA		OpenSea	DTNA;DTNA;DTNA;DTNA;DTNA	NM_001128175;NM_032978;NM_001392;NM_032979;NM_032975	5'UTR;TSS1500;5'UTR;5'UTR;5'UTR			TRUE				NA	-0.069994313	0.544504391	-4.637117616	5.41E-05	0.002007364	1.026465498
cg26089877	chr17	4498445	+	cg26089877	NA	NA	NA	NA	NA	NA	chr17:4498421-4498659	Island	SMTNL2;SMTNL2	NM_001114974;NM_198501	Body;Body			NA		17:4498294-4499043	Unclassified	NA	0.056136254	0.515584685	4.543957721	7.09E-05	0.002422153	0.759492633
cg16496462	chr12	124854282	-	cg16496462	NA	NA	NA	NA	NA	NA	chr12:124856556-124856801	N_Shelf	NCOR2;NCOR2	NM_006312;NM_001077261	Body;Body			TRUE	12:123419974-123420351	12:124852897-124854553	Unclassified	TRUE	-0.119815612	0.244901171	-6.643095828	1.51E-07	6.49E-05	6.878151232
cg14601444	chr2	74607536	+	cg14601444	NA	NA	NA	NA	NA	NA		OpenSea	DCTN1;DCTN1	NM_004082;NM_001135040	TSS200;TSS200			TRUE				TRUE	-0.053705657	0.467275449	-5.348428537	6.69E-06	0.000490352	3.092876297
cg20536146	chr15	74464972	+	cg20536146	NA	NA	NA	NA	NA	NA	chr15:74467613-74467892	N_Shelf	ISLR	NM_005545	TSS1500		RDMR	NA				NA	-0.042544758	0.459254454	-4.738859316	4.02E-05	0.001629865	1.319282197
cg03308494	chr12	58013267	-	cg03308494	NA	NA	NA	NA	NA	NA	chr12:58013171-58013652	Island	SLC26A10	NM_133489	TSS1500		RDMR	NA	12:56299313-56299919			NA	0.076542141	0.585811544	4.514974402	7.71E-05	0.00257124	0.676677105
cg02645135	chr16	69516238	+	cg02645135	NA	NA	NA	NA	NA	NA		OpenSea						TRUE				TRUE	-0.066773356	0.176090508	-5.967833399	1.08E-06	0.000168442	4.908745651
cg08594281	chr6	31856749	-	cg08594281	rs149826579	0.0105	NA	NA	NA	NA	chr6:31856896-31857104	N_Shore	EHMT2;EHMT2	NM_006709;NM_025256	Body;Body			NA		6:31855843-31857394	Unclassified	TRUE	-0.029512643	0.169087304	-4.882361312	2.64E-05	0.001217254	1.734215044
cg19374752	chr12	52404151	-	cg19374752	NA	NA	NA	NA	NA	NA	chr12:52400467-52401696	S_Shelf	GRASP	NM_181711	Body			TRUE		12:52403987-52404836	Unclassified_Cell_type_specific	TRUE	-0.048046472	0.153353292	-8.111190272	2.40E-09	1.09E-05	11.03708684
cg08823894	chr12	108167969	+	cg08823894	NA	NA	NA	NA	NA	NA	chr12:108168986-108169570	N_Shore	ASCL4	NM_203436	TSS200		RDMR	NA				NA	-0.082057048	0.53303708	-4.917071517	2.38E-05	0.001129935	1.834877108
cg25616787	chr1	9409349	+	cg25616787	rs74619104	0.042137	NA	NA	NA	NA		OpenSea	SPSB1	NM_025106	5'UTR			NA	1:9331896-9332398			NA	-0.059287222	0.616797904	-4.953121748	2.14E-05	0.001049847	1.939535949
cg16326123	chr2	240015886	-	cg16326123	NA	NA	NA	NA	NA	NA		OpenSea	HDAC4	NM_006037	Body			NA	2:239680726-239680868			NA	-0.053403602	0.509101195	-6.353384139	3.50E-07	9.51E-05	6.035912389
cg09791673	chr1	39877065	+	cg09791673	NA	NA	NA	NA	NA	NA	chr1:39874018-39875239	S_Shore	KIAA0754;MACF1;MACF1	NM_015038;NM_012090;NM_033044	1stExon;Body;Body			TRUE		1:39876316-39877465	Unclassified	TRUE	-0.062684538	0.376252169	-7.247093656	2.67E-08	3.18E-05	8.614439342
cg18475969	chr3	177077202	+	cg18475969	NA	NA	NA	NA	NA	NA		OpenSea					DMR	NA	3:178559596-178560696			NA	0.050528565	0.447982893	4.311372917	0.000139044	0.003925724	0.098580965
cg01438090	chr11	30502936	-	cg01438090	NA	NA	NA	NA	NA	NA		OpenSea	MPPED2;MPPED2	NM_001145399;NM_001584	Body;Body			TRUE				NA	-0.051776781	0.231543078	-4.778934442	3.57E-05	0.001500588	1.434945439
cg07674095	chr4	8702475	-	cg07674095	NA	NA	NA	NA	NA	NA		OpenSea						NA	4:8753297-8753492			NA	-0.064250208	0.273774097	-4.420993448	0.000101306	0.003117001	0.409000511
cg05628702	chr20	35491052	+	cg05628702	NA	NA	NA	NA	NA	NA	chr20:35491001-35492805	Island	C20orf117	NM_080627	Body			NA	20:34924373-34926181	20:35490915-35492805	Unclassified	NA	-0.086747702	0.247065889	-6.658404237	1.44E-07	6.40E-05	6.922508847
cg13798746	chr6	32038887	+	cg13798746	NA	NA	NA	NA	NA	NA		OpenSea	TNXB	NM_019105	Body			NA				NA	-0.043390436	0.619938974	-4.02529441	0.000315227	0.007172775	-0.700807829
cg08092318	chr16	75625571	-	cg08092318	NA	NA	NA	NA	NA	NA		OpenSea						TRUE				NA	-0.076650038	0.512763119	-4.228830812	0.000176301	0.004667748	-0.133751561
cg10899175	chr2	11680144	+	cg10899175	rs73915408	0.014639	NA	NA	NA	NA		OpenSea	GREB1;GREB1;GREB1	NM_148903;NM_148903;NM_014668	1stExon;5'UTR;5'UTR	low-CpG:11597222-11597644		NA				NA	-0.063225312	0.209925147	-5.709079664	2.31E-06	0.000258562	4.150077107
cg24120597	chr8	145019491	+	cg24120597	NA	NA	NA	NA	NA	NA	chr8:145017868-145018444	S_Shore	PLEC1;PLEC1;PLEC1;MIR661;PLEC1;PLEC1;PLEC1	NM_000445;NM_201378;NM_201381;NR_030383;NM_201379;NM_201382;NM_201380	Body;Body;TSS1500;TSS200;Body;TSS1500;Body			NA		8:145019366-145019499	Unclassified_Cell_type_specific	NA	-0.034906468	0.41222605	-4.523320223	7.53E-05	0.002524969	0.700511699
cg15868692	chr13	111005573	+	cg15868692	NA	NA	NA	NA	NA	NA		OpenSea	COL4A2	NM_001846	Body			TRUE		13:111004572-111005655	Unclassified	NA	-0.038269445	0.403239406	-5.132791221	1.26E-05	0.000739207	2.46261128
cg10843343	chr12	53298027	-	cg10843343	NA	NA	NA	NA	NA	NA	chr12:53297442-53297824	S_Shore	KRT8	NM_002273	Body		RDMR	TRUE	12:51584246-51584317			TRUE	-0.052565146	0.270938641	-5.024609179	1.74E-05	0.000910304	2.147383214
cg02648847	chr1	167408735	+	cg02648847	NA	NA	NA	NA	NA	NA	chr1:167408512-167409137	Island	CD247;CD247	NM_198053;NM_000734	Body;Body			TRUE	1:165675137-165675738	1:167408697-167408999	Promoter_Associated_Cell_type_specific	NA	-0.05273733	0.112358375	-4.509186381	7.84E-05	0.00259993	0.660153199
cg20951444	chr1	33337112	-	cg20951444	NA	NA	NA	NA	NA	NA		OpenSea	FNDC5	NM_153756	TSS1500			TRUE				TRUE	-0.045332824	0.371964344	-5.081249386	1.47E-05	0.000819881	2.312329073
cg12330703	chr3	153424395	-	cg12330703	NA	NA	NA	NA	NA	NA		OpenSea						TRUE				NA	-0.081969276	0.48428174	-4.335824181	0.000129579	0.00372777	0.167642758
cg17764838	chr4	124534980	+	cg17764838	rs75363907	0.046661	NA	NA	NA	NA		OpenSea						TRUE				NA	-0.096905359	0.529830114	-6.70844593	1.25E-07	5.99E-05	7.067396301
cg16222581	chr7	926431	-	cg16222581	NA	NA	NA	NA	NA	NA	chr7:929476-930013	N_Shelf	C7orf20	NM_015949	Body			NA	7:892487-895326			NA	-0.026746798	0.817354165	-4.257159728	0.000162523	0.004398018	-0.054157199
cg14118465	chr14	105958792	+	cg14118465	NA	NA	NA	NA	NA	NA	chr14:105956175-105958197	S_Shore	C14orf80;C14orf80;C14orf80	NM_001134877;NM_001134876;NM_001134875	Body;Body;Body			NA				NA	-0.034465025	0.549998215	-4.497358298	8.12E-05	0.002661092	0.626401127
cg03661929	chr3	116503715	-	cg03661929	NA	NA	NA	NA	NA	NA		OpenSea						TRUE				NA	0.067857874	0.7382302	5.166704874	1.14E-05	0.000691822	2.561581466
cg10104480	chr16	72955250	-	cg10104480	NA	NA	NA	NA	NA	NA		OpenSea	ZFHX3;ZFHX3	NM_001164766;NM_006885	Body;Body			TRUE	16:71512722-71512874			NA	0.043275578	0.813814645	3.936110031	0.000405746	0.008662184	-0.946358768
cg03505501	chr11	115371789	-	cg03505501	NA	NA	NA	NA	NA	NA	chr11:115373574-115375881	N_Shore	CADM1;CADM1	NM_001098517;NM_014333	Body;Body		RDMR	NA				NA	0.055291983	0.518292692	4.25581916	0.000163151	0.004411943	-0.057927164
cg14117392	chr5	139017942	-	cg14117392	NA	NA	NA	NA	NA	NA	chr5:139017133-139017668	S_Shore						NA		5:139017801-139018148	Promoter_Associated	NA	-0.032600944	0.152117068	-4.010450686	0.000328786	0.007394807	-0.741807916
cg02822958	chr2	46747628	+	cg02822958	rs896209	0.391419	NA	NA	NA	NA		OpenSea	ATP6V1E2	NM_080653	TSS1500			TRUE				NA	-0.0840932	0.428260491	-3.902975191	0.000445475	0.009275898	-1.037093806
cg24859236	chr1	9750213	+	cg24859236	NA	NA	NA	NA	NA	NA	chr1:9749295-9750228	Island	PIK3CD	NM_005026	5'UTR			NA	1:9671695-9672801	1:9748906-9750306	Unclassified	NA	-0.079437753	0.184444331	-5.428198262	5.29E-06	0.000423806	3.326494712
cg27650171	chr6	30881579	+	cg27650171	NA	NA	NA	NA	NA	NA	chr6:30881533-30882296	Island	VARS2;VARS2;VARS2;GTF2H4	NM_001167734;NM_020442;NM_001167733;NM_001517	TSS1500;TSS1500;TSS1500;Body			NA	6:30989539-30989788	6:30881429-30882617	Promoter_Associated	NA	-0.032728212	0.129822896	-4.168381086	0.000209652	0.005297087	-0.303070333
cg24166178	chr2	199240043	+	cg24166178	NA	NA	NA	NA	NA	NA		OpenSea						NA				NA	-0.066985461	0.679395601	-4.166209419	0.000210959	0.005315124	-0.309139499
cg26811705	chr11	118781408	-	cg26811705	NA	NA	NA	NA	NA	NA	chr11:118781060-118781732	Island	BCL9L;BCL9L	NM_182557;NM_182557	1stExon;5'UTR			TRUE	11:118286271-118286989	11:118781076-118781706	Unclassified_Cell_type_specific	TRUE	-0.076488761	0.354329096	-4.737277055	4.03E-05	0.001635418	1.314719152
cg26682048	chr8	97358327	-	cg26682048	NA	NA	NA	NA	NA	NA		OpenSea						TRUE				NA	-0.053162363	0.42785416	-5.638527722	2.85E-06	0.00029075	3.943137716
cg22932649	chr8	20140018	-	cg22932649	NA	NA	NA	NA	NA	NA		OpenSea						TRUE				TRUE	-0.067865738	0.56799756	-3.895438629	0.000455028	0.009434147	-1.057692877
cg10743291	chr6	155593746	+	cg10743291	NA	NA	NA	NA	NA	NA		OpenSea	CLDN20;TFB1M	NM_001001346;NM_016020	5'UTR;Body			TRUE				NA	-0.063330396	0.577331416	-4.283086009	0.000150845	0.004171946	0.018819159
cg08710921	chr5	151087325	+	cg08710921	rs10476773	0.053702	NA	NA	NA	NA		OpenSea						TRUE				NA	-0.103987712	0.470505877	-7.050072947	4.68E-08	3.89E-05	8.051435586
cg05174943	chr10	134513773	+	cg05174943	NA	NA	NA	NA	NA	NA		OpenSea	INPP5A	NM_005539	Body			TRUE				TRUE	-0.049478512	0.504308855	-6.053814149	8.40E-07	0.000147341	5.160565601
cg02896757	chr8	38508024	-	cg02896757	NA	NA	NA	NA	NA	NA	chr8:38508299-38508748	N_Shore						TRUE				NA	-0.066530753	0.526149019	-5.077115428	1.49E-05	0.000825951	2.300282887
cg16943019	chr3	133956516	-	cg16943019	NA	NA	NA	NA	NA	NA		OpenSea	RYK;RYK	NM_001005861;NM_002958	Body;Body			TRUE				NA	-0.062875547	0.463390919	-4.222315994	0.000179629	0.004731081	-0.15203413
cg19782652	chr19	52196034	+	cg19782652	NA	NA	NA	NA	NA	NA		OpenSea	MIR125A;NCRNA00085;MIRLET7E	NR_029693;NR_024330;NR_029482	TSS1500;TSS1500;TSS200			NA				NA	-0.051954768	0.523852875	-6.13681791	6.59E-07	0.000130086	5.403456477
cg17738010	chr2	3452437	-	cg17738010	rs9798273	0.298262	NA	NA	NA	NA	chr2:3452346-3452582	Island	TTC15	NM_016030	Body			TRUE	2:3431374-3431648			TRUE	-0.059572069	0.432745036	-4.059536358	0.000286002	0.006674872	-0.606034781
cg25813942	chr18	2843518	+	cg25813942	NA	NA	NA	NA	NA	NA	chr18:2846565-2848175	N_Shelf						NA				NA	0.030753928	0.840503273	3.9968169	0.000341741	0.007614094	-0.779420702
cg18968279	chr10	114718416	+	cg18968279	NA	NA	NA	NA	NA	NA		OpenSea	TCF7L2;TCF7L2;TCF7L2;TCF7L2;TCF7L2;TCF7L2	NM_001146284;NM_001146285;NM_030756;NM_001146274;NM_001146286;NM_001146283	Body;Body;Body;Body;Body;Body			TRUE				NA	-0.088744034	0.461117787	-5.562079987	3.57E-06	0.000332233	3.718934935
cg00734629	chr7	128471146	+	cg00734629	NA	NA	NA	NA	NA	NA	chr7:128470443-128471161	Island	FLNC;FLNC	NM_001127487;NM_001458	Body;Body			NA	7:128257466-128258806	7:128469651-128471479	Unclassified_Cell_type_specific	NA	-0.035885782	0.40492258	-4.021267376	0.00031885	0.007233403	-0.711936014
cg08473752	chr17	26517057	+	cg08473752	NA	NA	NA	NA	NA	NA		OpenSea	NLK	NM_016231	Body			TRUE				NA	-0.088848153	0.521825161	-4.473880709	8.69E-05	0.00279252	0.559468229
cg02440396	chr17	12366545	-	cg02440396	rs79476664	0.02908	NA	NA	NA	NA		OpenSea						TRUE				NA	-0.055401426	0.344459021	-4.052033595	0.000292169	0.006790062	-0.626823283
cg00112588	chr1	178061945	-	cg00112588	NA	NA	NA	NA	NA	NA	chr1:178062712-178063846	N_Shore	LOC100302401;RASAL2	NR_027982;NM_170692	Body;TSS1500			NA				NA	-0.053011971	0.337736855	-4.634291608	5.45E-05	0.002017399	1.0183501
cg14340463	chr19	58665643	+	cg14340463	NA	NA	NA	NA	NA	NA	chr19:58666023-58666833	N_Shore						NA		19:58665592-58666931	Unclassified	NA	-0.049109258	0.28461451	-4.511993326	7.78E-05	0.002586487	0.668165982
cg01311170	chr17	39169407	+	cg01311170	rs112573290	0.07731	NA	NA	NA	NA		OpenSea						TRUE				NA	-0.04970497	0.485156485	-3.910088003	0.000436639	0.009135712	-1.017639682
cg10938221	chr13	42197109	-	cg10938221	NA	NA	NA	NA	NA	NA		OpenSea	KIAA0564	NM_015058	Body			TRUE				NA	-0.069048845	0.366256176	-5.206419011	1.02E-05	0.000641455	2.677559699
cg10444491	chr4	7394790	-	cg10444491	rs62277563	0.244069	NA	NA	NA	NA		OpenSea	SORCS2	NM_020777	Body			NA	4:7445679-7445996	4:7393839-7395130	Unclassified_Cell_type_specific	TRUE	-0.058622463	0.135849941	-5.10983391	1.35E-05	0.000774845	2.395653436
cg01418153	chr1	3240129	+	cg01418153	NA	NA	NA	NA	NA	NA	chr1:3239915-3240261	Island	PRDM16;PRDM16	NM_022114;NM_199454	Body;Body			NA	1:3229442-3230111			NA	-0.031781913	0.1173506	-4.012034576	0.000327312	0.007370105	-0.737435468
cg04440885	chr16	51146856	-	cg04440885	NA	NA	NA	NA	NA	NA	chr16:51147490-51147944	N_Shore						TRUE				NA	-0.065127606	0.450338621	-4.513131972	7.76E-05	0.002580099	0.671416722
cg08619528	chr6	126385363	+	cg08619528	NA	NA	NA	NA	NA	NA		OpenSea						TRUE				NA	-0.034840262	0.663169295	-4.005810894	0.00033314	0.00746981	-0.754613034
cg04048634	chr4	46126066	+	cg04048634	rs28585653	0.086105	NA	NA	NA	NA		OpenSea	GABRG1;GABRG1	NM_173536;NM_173536	5'UTR;1stExon			TRUE				NA	-0.032167324	0.099651558	-4.17934641	0.000203174	0.005178025	-0.272410845
cg11372436	chr4	24797007	-	cg11372436	NA	NA	NA	NA	NA	NA		OpenSea	SOD3	NM_003102	TSS200			TRUE				TRUE	-0.047002655	0.240734218	-3.989806095	0.000348596	0.007730678	-0.798745003
cg20858526	chr1	15765065	-	cg20858526	NA	NA	NA	NA	NA	NA		OpenSea	CTRC	NM_007272	Body			NA				NA	-0.02683071	0.54829908	-4.089592027	0.000262549	0.006251712	-0.522631416
cg04687439	chr19	996220	-	cg04687439	NA	NA	NA	NA	NA	NA	chr19:996074-996679	Island						NA	19:947075-947767	19:996140-996944	Unclassified_Cell_type_specific	TRUE	-0.044852191	0.193866824	-4.876044467	2.69E-05	0.001234383	1.715907428
cg08817540	chr3	108020727	+	cg08817540	NA	NA	NA	NA	NA	NA		OpenSea	HHLA2	NM_007072	TSS1500			NA				NA	0.051683384	0.559866484	3.892292148	0.000459075	0.009496957	-1.0662886
cg25188395	chr7	27204052	+	cg25188395	NA	NA	NA	NA	NA	NA	chr7:27203915-27206462	Island	HOXA9	NM_152739	Body		DMR	NA	7:27169827-27171776	7:27203495-27204214	Unclassified	NA	-0.033550142	0.081209949	-4.479779366	8.54E-05	0.002757916	0.576277073
cg09596958	chr12	58132105	+	cg09596958	NA	NA	NA	NA	NA	NA	chr12:58132478-58132734	N_Shore	AGAP2;AGAP2	NM_001122772;NM_014770	TSS200;Body			NA	12:56416163-56419088			NA	-0.108326171	0.248883418	-5.468216386	4.70E-06	0.000393206	3.443759981
cg15863841	chr3	171430173	+	cg15863841	NA	NA	NA	NA	NA	NA		OpenSea	PLD1;PLD1	NM_001130081;NM_002662	Body;Body			TRUE				NA	-0.083177189	0.427455525	-5.686970956	2.47E-06	0.000268076	4.085228208
cg03635578	chr16	58082215	+	cg03635578	NA	NA	NA	NA	NA	NA	chr16:58078950-58079332	S_Shelf						TRUE				NA	-0.062164887	0.337935953	-5.65312064	2.73E-06	0.000283501	3.985939924
cg16573726	chr1	56666137	+	cg16573726	NA	NA	NA	NA	NA	NA		OpenSea						TRUE				NA	-0.06063748	0.535846746	-4.673464424	4.86E-05	0.001863468	1.130930865
cg08120986	chr2	218816280	+	cg08120986	NA	NA	NA	NA	NA	NA		OpenSea						TRUE		2:218816277-218816510	Unclassified_Cell_type_specific	NA	-0.048188667	0.405587404	-5.348287185	6.70E-06	0.000490352	3.092462504
cg08368973	chr11	61519778	-	cg08368973	NA	NA	NA	NA	NA	NA	chr11:61519741-61519972	Island	C11orf9	NM_001127392	TSS1500			NA	11:61276339-61277025	11:61519517-61520785	Unclassified	TRUE	-0.029414162	0.055518526	-4.369802597	0.000117472	0.003477422	0.263786642
cg24973993	chr12	120242513	-	cg24973993	NA	NA	NA	NA	NA	NA	chr12:120241921-120242233	S_Shore	CIT	NM_007174	Body			NA		12:120241254-120242709	Unclassified_Cell_type_specific	TRUE	-0.065446919	0.373556942	-5.005295092	1.84E-05	0.0009469	2.091189549
cg14044375	chr2	232085909	+	cg14044375	NA	NA	NA	NA	NA	NA		OpenSea	ARMC9	NM_025139	Body			TRUE				NA	-0.056958881	0.493174197	-4.995076776	1.89E-05	0.000965559	2.061471007
cg04436964	chr1	161167745	+	cg04436964	NA	NA	NA	NA	NA	NA		OpenSea	NDUFS2;ADAMTS4	NM_004550;NM_005099	TSS1500;Body			TRUE				NA	-0.034875024	0.432269503	-4.552977523	6.91E-05	0.002378144	0.785289691
cg15199987	chr6	85821320	+	cg15199987	NA	NA	NA	NA	NA	NA		OpenSea						TRUE				NA	-0.078754553	0.512019542	-6.633545965	1.55E-07	6.53E-05	6.850471504
cg18037834	chr12	53445199	+	cg18037834	NA	NA	NA	NA	NA	NA	chr12:53448008-53448406	N_Shelf	TENC1;TENC1;TENC1	NM_198316;NM_170754;NM_015319	5'UTR;Body;Body			TRUE		12:53444476-53445895	Unclassified_Cell_type_specific	NA	-0.04633096	0.155123173	-5.974760587	1.06E-06	0.000166275	4.929041034
cg00901982	chr2	70257298	-	cg00901982	NA	NA	NA	NA	NA	NA		OpenSea						TRUE				TRUE	-0.05048895	0.184362741	-5.995686996	9.96E-07	0.00016112	4.990344463
cg17090600	chr10	80348297	+	cg17090600	NA	NA	NA	NA	NA	NA		OpenSea						TRUE				NA	-0.058453879	0.583406451	-3.938446607	0.000403079	0.008616797	-0.939950031
cg19479609	chr2	208390216	+	cg19479609	NA	NA	NA	NA	NA	NA	chr2:208393955-208395024	N_Shelf						NA		2:208390078-208390347	Unclassified	NA	0.058093486	0.531738808	4.541518992	7.14E-05	0.002433189	0.752519718
cg14565781	chr1	45274513	+	cg14565781	NA	NA	NA	NA	NA	NA	chr1:45271679-45272318	S_Shelf	BTBD19	NM_001136537	1stExon			NA		1:45272776-45274518	Promoter_Associated	NA	-0.086117497	0.398454681	-5.758984604	2.00E-06	0.00023643	4.296453395
cg14918359	chr8	134368479	-	cg14918359	NA	NA	NA	NA	NA	NA		OpenSea						TRUE				TRUE	-0.057372171	0.180497706	-4.72474727	4.19E-05	0.001677935	1.27859473
cg06206957	chr7	33080615	-	cg06206957	NA	NA	NA	NA	NA	NA		OpenSea	NT5C3;NT5C3;NT5C3;NT5C3	NM_001166118;NR_029372;NM_016489;NM_001002010	TSS200;Body;TSS200;Body			NA		7:33080315-33080858	Promoter_Associated	NA	0.063222698	0.633891785	3.935727328	0.000406185	0.008669393	-0.947408314
cg12645236	chr1	1217159	+	cg12645236	NA	NA	NA	NA	NA	NA		OpenSea	SCNN1D;SCNN1D	NM_001130413;NM_002978	TSS1500;TSS1500			TRUE				TRUE	-0.074424263	0.275788224	-5.602625531	3.16E-06	0.000309273	3.837838927
cg08295410	chr5	156990663	-	cg08295410	NA	NA	NA	NA	NA	NA		OpenSea	ADAM19	NM_033274	Body			TRUE		5:156990638-156990813	Unclassified_Cell_type_specific	TRUE	-0.055798716	0.571941801	-4.440979816	9.56E-05	0.002993308	0.46581156
cg18740289	chr6	2437142	+	cg18740289	rs12209322	0.253477	NA	NA	NA	NA		OpenSea						NA	6:2382114-2382207			NA	0.014427102	0.986177632	4.771233937	3.65E-05	0.001526081	1.412707079
cg26915889	chr1	112114712	+	cg26915889	NA	NA	NA	NA	NA	NA		OpenSea						TRUE				NA	-0.0651439	0.295086375	-7.186808403	3.17E-08	3.32E-05	8.442546151
cg17806401	chr8	56791649	+	cg17806401	NA	NA	NA	NA	NA	NA	chr8:56792115-56793325	N_Shore	LYN;LYN	NM_002350;NM_001111097	TSS1500;TSS1500			NA				NA	0.064988375	0.635877514	4.228683438	0.000176376	0.004669435	-0.134165229
cg15317129	chr3	117250478	-	cg15317129	NA	NA	NA	NA	NA	NA		OpenSea						TRUE				NA	-0.057971178	0.221079498	-4.008321757	0.000330777	0.007429098	-0.747684061
cg02385848	chr6	166440066	+	cg02385848	NA	NA	NA	NA	NA	NA		OpenSea						TRUE				NA	-0.051831204	0.443191648	-4.814609931	3.22E-05	0.001400386	1.538053844
cg19043798	chr11	61687936	+	cg19043798	NA	NA	NA	NA	NA	NA	chr11:61684591-61685216	S_Shelf						NA				NA	-0.048327468	0.188066795	-4.572452516	6.53E-05	0.002285936	0.841027616
cg00124095	chr3	72305082	+	cg00124095	NA	NA	NA	NA	NA	NA		OpenSea						TRUE		3:72305024-72305627	Unclassified_Cell_type_specific	TRUE	-0.029729338	0.150422699	-4.320840339	0.000135301	0.003847808	0.125308832
cg19369955	chr12	2030178	+	cg19369955	NA	NA	NA	NA	NA	NA		OpenSea						NA	12:1900408-1900522			NA	0.054696029	0.905962609	5.106499708	1.37E-05	0.000780296	2.385931509
cg00083790	chr12	132944010	+	cg00083790	rs28421229	0.31536	NA	NA	NA	NA		OpenSea						NA	12:131454083-131454778			TRUE	-0.046753095	0.246592892	-4.285224055	0.000149919	0.004151003	0.024842809
cg20469502	chr14	100910129	+	cg20469502	NA	NA	NA	NA	NA	NA		OpenSea	WDR25;WDR25	NM_024515;NM_001161476	Body;Body			TRUE				NA	0.033591442	0.83547276	3.94514511	0.000395527	0.008493441	-0.92156997
cg15108634	chr3	101102010	+	cg15108634	rs75734942	0.03559	NA	NA	NA	NA		OpenSea	SENP7;SENP7	NM_001077203;NM_020654	Body;Body			TRUE				NA	-0.067560837	0.483138023	-6.186242351	5.70E-07	0.000121203	5.547969705
cg23885131	chr12	56600379	+	cg23885131	NA	NA	NA	NA	NA	NA		OpenSea	RNF41;RNF41;RNF41	NM_194358;NM_005785;NM_194359	Body;Body;Body			NA		12:56599787-56601136	Unclassified	TRUE	-0.040117261	0.605666046	-4.848441932	2.91E-05	0.00130547	1.635952825
cg23542902	chr3	193807749	-	cg23542902	NA	NA	NA	NA	NA	NA		OpenSea						TRUE		3:193807608-193807837	Unclassified_Cell_type_specific	TRUE	-0.051398839	0.23765101	-4.671806175	4.89E-05	0.00187051	1.126161309
cg06727067	chr5	92582155	+	cg06727067	NA	NA	NA	NA	NA	NA		OpenSea						TRUE				NA	-0.067704257	0.210869921	-5.368820161	6.30E-06	0.000471573	3.152577688
cg04528554	chr19	3632979	-	cg04528554	rs28490078	0.242245	NA	NA	NA	NA		OpenSea	PIP5K1C	NM_012398	3'UTR			NA	19:3583262-3584149	19:3632793-3633126	Unclassified_Cell_type_specific	NA	-0.072487991	0.610534715	-7.303777205	2.28E-08	2.99E-05	8.775749015
cg07345532	chr6	37631284	-	cg07345532	rs76563726	0.021057	NA	NA	NA	NA		OpenSea	MDGA1	NM_153487	Body			TRUE				NA	-0.048598324	0.575455487	-4.393530787	0.000109685	0.003306101	0.331043044
cg02515217	chr17	57918600	-	cg02515217	NA	NA	NA	NA	NA	NA		OpenSea	MIR21	NR_029493	TSS200			NA				NA	-0.049495649	0.0987044	-4.440973588	9.56E-05	0.002993308	0.465793847
cg20143758	chr6	167530343	-	cg20143758	rs6927645	0.217677	NA	NA	NA	NA		OpenSea	CCR6	NM_004367	5'UTR			NA	6:167450099-167450347			NA	-0.042919544	0.294695056	-4.15958745	0.000214994	0.005393054	-0.327639973
cg13518232	chr9	138885168	-	cg13518232	NA	NA	NA	NA	NA	NA	chr9:138881791-138882027	S_Shelf						TRUE				NA	-0.032969652	0.264142874	-4.058614417	0.000286753	0.006687315	-0.608589959
cg14263021	chr9	16039921	+	cg14263021	NA	NA	NA	NA	NA	NA		OpenSea						TRUE				NA	-0.054931296	0.204565927	-4.828269268	3.09E-05	0.001359207	1.577566013
cg16698674	chr1	230272358	-	cg16698674	NA	NA	NA	NA	NA	NA		OpenSea	GALNT2	NM_004481	Body			NA	1:228338929-228339057			NA	-0.060493368	0.509985475	-6.809200279	9.34E-08	5.20E-05	7.358565996
cg17564844	chr22	23413784	-	cg17564844	NA	NA	NA	NA	NA	NA	chr22:23412224-23413597	S_Shore	RTDR1;GNAZ	NM_014433;NM_002073	Body;5'UTR			NA				NA	-0.052545805	0.265912565	-3.958837167	0.000380519	0.008251451	-0.883965963
cg00665114	chr1	175403347	-	cg00665114	NA	NA	NA	NA	NA	NA		OpenSea	TNR	NM_003285	5'UTR			NA				NA	-0.084252997	0.431389163	-5.785324856	1.85E-06	0.000225889	4.373706821
cg05939149	chr2	43986106	+	cg05939149	NA	NA	NA	NA	NA	NA		OpenSea	PLEKHH2	NM_172069	Body			TRUE				NA	-0.064908594	0.162699703	-4.76950002	3.67E-05	0.001531089	1.407700556
cg04080005	chr17	1057444	+	cg04080005	rs72631496	0.223185	NA	NA	NA	NA		OpenSea	ABR;ABR	NM_021962;NM_001159746	Body;5'UTR			TRUE	17:1004067-1004342			TRUE	-0.065285794	0.431543249	-5.70439796	2.35E-06	0.000260323	4.136344834
cg17110920	chr1	27893925	+	cg17110920	NA	NA	NA	NA	NA	NA	chr1:27894927-27895524	N_Shore	AHDC1	NM_001029882	5'UTR			TRUE				NA	-0.053318631	0.391285074	-5.948646795	1.14E-06	0.00017373	4.852526661
cg10588705	chr17	20903244	-	cg10588705	rs114342930	0.016073	NA	NA	NA	NA		OpenSea	USP22	NM_015276	3'UTR			TRUE				NA	-0.055833609	0.370026314	-4.895165538	2.54E-05	0.001184513	1.771335684
cg14870271	chr17	76976010	+	cg14870271	rs28365846	0.021655	NA	NA	NA	NA		OpenSea	LGALS3BP;LGALS3BP	NM_005567;NM_005567	1stExon;5'UTR	low-CpG:74487527-74487676		TRUE		17:76975867-76976452	Unclassified_Cell_type_specific	NA	-0.034813772	0.141845808	-5.717101339	2.26E-06	0.000255405	4.173606032
cg20277126	chr1	3507151	+	cg20277126	NA	NA	NA	NA	NA	NA		OpenSea	MEGF6	NM_001409	Body			TRUE	1:3496903-3497028			NA	-0.052110534	0.258780149	-3.936040972	0.000405825	0.008662997	-0.94654816
cg14338526	chr3	172394394	-	cg14338526	NA	NA	NA	NA	NA	NA		OpenSea	NCEH1;NCEH1;NCEH1;NCEH1	NM_001146278;NM_020792;NM_001146276;NM_001146277	5'UTR;Body;Body;5'UTR			NA	3:173877071-173877089			NA	-0.074102443	0.618411347	-5.327609581	7.12E-06	0.000509514	3.031938624
cg07479906	chr15	101102385	-	cg07479906	NA	NA	NA	NA	NA	NA	chr15:101094520-101099493	S_Shelf						NA				NA	-0.072321126	0.444624075	-5.622467349	2.98E-06	0.000298593	3.896032613
cg10144336	chr10	3088123	-	cg10144336	NA	NA	NA	NA	NA	NA		OpenSea						TRUE				TRUE	-0.022153555	0.074611543	-4.542508654	7.12E-05	0.002429472	0.755349301
cg20534662	chr5	149158530	+	cg20534662	NA	NA	NA	NA	NA	NA		OpenSea	PPARGC1B	NM_133263	Body			TRUE				NA	-0.071434588	0.481558836	-4.877852367	2.67E-05	0.001229239	1.721146748
cg01704534	chr4	40518024	-	cg01704534	NA	NA	NA	NA	NA	NA		OpenSea	RBM47;RBM47	NM_001098634;NM_019027	5'UTR;TSS200			TRUE		4:40517960-40518057	Unclassified_Cell_type_specific	NA	-0.049656648	0.139521009	-5.03058554	1.71E-05	0.00090148	2.16477677
cg16064793	chr5	157021142	-	cg16064793	NA	NA	NA	NA	NA	NA		OpenSea						TRUE				NA	-0.07511944	0.250465023	-5.074731301	1.50E-05	0.000830524	2.293336151
cg22219450	chr11	34244798	-	cg22219450	NA	NA	NA	NA	NA	NA		OpenSea	ABTB2	NM_145804	Body			TRUE				NA	-0.050935725	0.313147741	-5.614868533	3.05E-06	0.000302837	3.873745843
cg25416149	chr17	149488	-	cg25416149	rs146449664	0.0165	NA	NA	NA	NA	chr17:152117-152438	N_Shelf	RPH3AL	NM_006987	Body			NA	17:149438-149583			NA	-0.044669252	0.527002761	-4.720765612	4.23E-05	0.0016919	1.267118995
cg14698932	chr13	34088638	+	cg14698932	NA	NA	NA	NA	NA	NA		OpenSea						TRUE				NA	0.028580692	0.803674269	4.632370952	5.48E-05	0.002023935	1.012835166
cg17342141	chr10	124459311	-	cg17342141	NA	NA	NA	NA	NA	NA		OpenSea	C10orf120;C10orf120	NM_001010912;NM_001010912	1stExon;5'UTR			NA				NA	0.041439418	0.743904451	3.971343414	0.000367298	0.008031586	-0.849578786
cg23371208	chr11	57408514	+	cg23371208	NA	NA	NA	NA	NA	NA		OpenSea	MIR130A	NR_029673	TSS200			NA				TRUE	-0.031301313	0.483265238	-4.35021309	0.000124309	0.003618356	0.208332757
cg01749539	chr17	75473969	+	cg01749539	NA	NA	NA	NA	NA	NA		OpenSea	SEPT9;SEPT9;SEPT9;SEPT9;SEPT9;SEPT9;SEPT9	NM_001113492;NM_001113496;NM_001113493;NM_001113491;NM_006640;NM_001113495;NM_001113494	Body;5'UTR;Body;Body;Body;Body;Body			TRUE	17:72985444-72985666			TRUE	-0.041582747	0.421209742	-4.239194829	0.000171132	0.004566891	-0.104650077
cg03191794	chr12	83102075	+	cg03191794	NA	NA	NA	NA	NA	NA		OpenSea	TMTC2	NM_152588	Body			TRUE				NA	-0.107245311	0.541265452	-5.460101442	4.82E-06	0.000399308	3.419977679
cg11961237	chr12	111052267	+	cg11961237	NA	NA	NA	NA	NA	NA	chr12:111051693-111052150	S_Shore	TCTN1;TCTN1;TCTN1	NM_001082537;NM_024549;NM_001082538	Body;Body;Body			NA		12:111051469-111052321	Promoter_Associated	NA	-0.039071385	0.141673857	-4.307669208	0.000140536	0.003955468	0.088129229
cg25190824	chr1	40255903	-	cg25190824	rs230280	0.360565	NA	NA	NA	NA	chr1:40253683-40255172	S_Shore	BMP8B	NM_001720	TSS1500			NA				NA	-0.077610197	0.547658163	-4.309227799	0.000139906	0.003943332	0.092527218
cg07021447	chr14	69418951	-	cg07021447	rs28605997	0.011436	NA	NA	NA	NA		OpenSea	ACTN1;ACTN1;ACTN1	NM_001130004;NM_001102;NM_001130005	Body;Body;Body			TRUE				NA	-0.056512323	0.456559678	-4.98852993	1.93E-05	0.000978632	2.042434612
cg16005592	chr5	964654	+	cg16005592	NA	NA	NA	NA	NA	NA		OpenSea						TRUE	5:1017523-1017655	5:962944-964681	Unclassified_Cell_type_specific	NA	-0.067877796	0.45566673	-6.440360304	2.72E-07	8.41E-05	6.289282165
cg10232265	chr10	126782326	-	cg10232265	NA	NA	NA	NA	NA	NA		OpenSea	CTBP2;CTBP2	NM_001083914;NM_001329	5'UTR;5'UTR			NA	10:126772316-126772388			NA	-0.050499073	0.470246754	-5.296962896	7.79E-06	0.000539445	2.942264258
cg03866607	chr17	59532826	+	cg03866607	rs3760368	0.468579	NA	NA	NA	NA	chr17:59531723-59535254	Island	TBX4	NM_018488	TSS1500		RDMR	NA		17:59532722-59533157	Unclassified_Cell_type_specific	NA	0.039965971	0.677160176	4.478147821	8.58E-05	0.002768093	0.571627289
cg14879981	chr7	2663360	+	cg14879981	rs74401010	0.030408	NA	NA	NA	NA		OpenSea						TRUE				NA	-0.024168042	0.883510688	-4.00800843	0.000331071	0.007433294	-0.748548798
cg10418289	chr14	23308294	-	cg10418289	NA	NA	NA	NA	NA	NA	chr14:23305893-23307013	S_Shore	MMP14	NM_004995	Body		RDMR	NA				NA	-0.049544113	0.397798784	-4.971877196	2.03E-05	0.001011966	1.99402816
cg00412851	chr6	15463343	+	cg00412851	rs117309220	0.015625	NA	NA	NA	NA		OpenSea	JARID2	NM_004973	Body			TRUE				NA	-0.119153743	0.459578738	-4.15216251	0.000219608	0.005479271	-0.348373059
cg08398233	chr1	20811641	-	cg08398233	NA	NA	NA	NA	NA	NA	chr1:20810462-20813511	Island	CAMK2N1	NM_018584	Body			NA	1:20682831-20686098			NA	-0.031135381	0.166641758	-4.079779033	0.000269991	0.0063907	-0.549884065
cg14599823	chr5	77973731	+	cg14599823	NA	NA	NA	NA	NA	NA		OpenSea						TRUE				TRUE	-0.063317802	0.440203666	-5.377824856	6.14E-06	0.000463191	3.178945438
cg01203365	chr2	217291500	-	cg01203365	NA	NA	NA	NA	NA	NA		OpenSea	SMARCAL1;SMARCAL1	NM_001127207;NM_014140	Body;Body			TRUE				NA	-0.051543496	0.671768534	-4.078193133	0.000271213	0.006413622	-0.554286439
cg06008435	chr6	25027714	+	cg06008435	NA	NA	NA	NA	NA	NA		OpenSea						NA	6:25135475-25135786	6:25027383-25028036	Promoter_Associated_Cell_type_specific	NA	0.030890562	0.752603356	4.278939457	0.000152655	0.004206983	0.007139215
cg14827149	chr1	22441051	-	cg14827149	NA	NA	NA	NA	NA	NA		OpenSea						TRUE				NA	-0.041029438	0.48595993	-4.806022866	3.30E-05	0.001424363	1.513223764
cg19008099	chr6	31696317	-	cg19008099	NA	NA	NA	NA	NA	NA	chr6:31695894-31698245	Island	DDAH2	NM_013974	Body			NA	6:31803930-31805132			NA	-0.035413541	0.490524942	-5.970918156	1.07E-06	0.000167517	4.917783561
cg14557288	chr10	72454026	-	cg14557288	NA	NA	NA	NA	NA	NA		OpenSea	ADAMTS14;ADAMTS14	NM_080722;NM_139155	Body;Body			NA	10:72123981-72124033			TRUE	-0.116367657	0.281529692	-4.598607646	6.05E-05	0.002166619	0.915965442
cg16331674	chr22	28074071	-	cg16331674	NA	NA	NA	NA	NA	NA	chr22:28073920-28074244	Island						NA	22:26403952-26404194			NA	-0.051350303	0.485024889	-4.739500381	4.01E-05	0.001627888	1.321131029
cg22572820	chr3	126554736	-	cg22572820	NA	NA	NA	NA	NA	NA		OpenSea	CHCHD6	NM_032343	Body			TRUE				TRUE	-0.080823603	0.450995319	-5.658600895	2.68E-06	0.000280932	4.002014176
cg04590303	chr16	1608810	+	cg04590303	NA	NA	NA	NA	NA	NA	chr16:1604964-1605345	S_Shelf	IFT140	NM_014714	Body			NA	16:1548767-1548815			NA	-0.046410742	0.587197873	-4.026778189	0.000313902	0.007154366	-0.696706655
cg05819594	chr16	2533580	+	cg05819594	NA	NA	NA	NA	NA	NA		OpenSea	TBC1D24	NM_020705	5'UTR			TRUE				TRUE	-0.029791097	0.394820947	-3.9757416	0.000362755	0.007963171	-0.837476554
cg13590180	chr11	1986191	+	cg13590180	rs11042048	0.369832	NA	NA	NA	NA	chr11:1986015-1986362	Island						NA	11:1941489-1943149			NA	-0.055228859	0.719381474	-4.942647709	2.21E-05	0.001070634	1.909117098
cg09802818	chr12	52604609	-	cg09802818	NA	NA	NA	NA	NA	NA		OpenSea	LOC283404	NR_027358	TSS200			NA				NA	0.117007279	0.412434062	7.842497497	5.04E-09	1.54E-05	10.29250286
cg11653466	chr8	38386235	-	cg11653466	NA	NA	NA	NA	NA	NA		OpenSea	C8orf86	NM_207412	TSS200			TRUE				NA	-0.060771911	0.443491225	-5.317754264	7.33E-06	0.000519414	3.003097341
cg23688719	chr1	65935654	+	cg23688719	NA	NA	NA	NA	NA	NA		OpenSea	LEPR;LEPR;LEPR	NM_001003680;NM_001003679;NM_002303	5'UTR;5'UTR;5'UTR			TRUE				NA	-0.060799267	0.148543722	-4.793209146	3.43E-05	0.00146008	1.476186032
cg10768063	chr15	29213736	+	cg10768063	rs74648832	0.08941	NA	NA	NA	NA		OpenSea	APBA2;APBA2	NM_001130414;NM_005503	TSS200;TSS200			NA				NA	0.037966863	0.857363661	4.254111819	0.000163953	0.004426407	-0.062728085
cg16484526	chr12	25150608	+	cg16484526	NA	NA	NA	NA	NA	NA		OpenSea	C12orf77	NM_001101339	TSS1500			NA				NA	-0.082482479	0.501417094	-5.667426417	2.61E-06	0.000277166	4.027900698
cg13863617	chr12	8186708	+	cg13863617	NA	NA	NA	NA	NA	NA	chr12:8184964-8185616	S_Shore	FOXJ2	NM_018416	5'UTR		RDMR	NA				NA	-0.06515008	0.460889227	-6.30711163	4.00E-07	0.000101974	5.90095675
cg02713832	chr11	60772559	+	cg02713832	NA	NA	NA	NA	NA	NA	chr11:60775036-60776307	N_Shelf	CD6	NM_006725	Body			NA		11:60771831-60772669	Promoter_Associated	NA	-0.058775761	0.358475045	-5.30045341	7.71E-06	0.00053582	2.952475902
cg14127947	chr4	8271196	+	cg14127947	NA	NA	NA	NA	NA	NA	chr4:8271214-8272091	N_Shore	HTRA3	NM_053044	TSS1500			TRUE	4:8321634-8323065			TRUE	-0.044037081	0.682317448	-4.913126902	2.41E-05	0.001140202	1.823432073
cg13754355	chr9	139635449	+	cg13754355	NA	NA	NA	NA	NA	NA	chr9:139634062-139634281	S_Shore	LCN10	NM_001001712	Body			NA	9:138755108-138755746			NA	-0.05034123	0.365378689	-4.183699235	0.000200657	0.005127855	-0.260233419
cg18419175	chr7	6199980	+	cg18419175	NA	NA	NA	NA	NA	NA	chr7:6198495-6198731	S_Shore	USP42	NM_032172	3'UTR			TRUE		7:6199668-6200517	Gene_Associated	NA	-0.074558767	0.347403004	-4.892076744	2.56E-05	0.001191842	1.762379627
cg01954305	chr8	135817117	+	cg01954305	NA	NA	NA	NA	NA	NA		OpenSea						TRUE				NA	-0.083835443	0.554150172	-5.518725499	4.05E-06	0.000358406	3.591816261
cg08575883	chr10	3291355	+	cg08575883	rs80014711	0.010064	NA	NA	NA	NA		OpenSea						TRUE				TRUE	-0.061131239	0.173690878	-4.736895701	4.04E-05	0.001636779	1.313619419
cg11688949	chr8	27115956	+	cg11688949	NA	NA	NA	NA	NA	NA		OpenSea	STMN4	NM_030795	TSS200	low-CpG:27171806-27172057		NA				NA	-0.042811537	0.136271388	-4.692537998	4.60E-05	0.001789473	1.185815199
cg16201146	chr20	19191526	-	cg16201146	NA	NA	NA	NA	NA	NA	chr20:19192459-19193902	N_Shore					RDMR	NA				NA	-0.06954811	0.28379204	-6.876410869	7.70E-08	4.81E-05	7.552370182
cg02979520	chr3	48471575	-	cg02979520	NA	NA	NA	NA	NA	NA	chr3:48470230-48471389	S_Shore	PLXNB1;PLXNB1	NM_002673;NM_001130082	TSS1500;TSS200			NA		3:48470226-48471835	Unclassified	NA	-0.035303956	0.166121715	-4.36790671	0.000118117	0.003491288	0.258416919
cg24072947	chr3	136674783	+	cg24072947	NA	NA	NA	NA	NA	NA		OpenSea						TRUE				NA	-0.063447994	0.184745858	-7.558524727	1.11E-08	2.20E-05	9.496783115
cg11649376	chr12	81473234	+	cg11649376	rs75177742	0.01858	NA	NA	NA	NA	chr12:81471569-81472119	S_Shore	ACSS3	NM_024560	Body			TRUE				NA	-0.046292493	0.393946137	-5.11520039	1.33E-05	0.000766395	2.411302561
cg19722326	chr15	68238225	+	cg19722326	NA	NA	NA	NA	NA	NA		OpenSea						TRUE				NA	-0.063910455	0.732254024	-4.799642642	3.36E-05	0.001440111	1.494779777
cg18280717	chr2	228381389	-	cg18280717	NA	NA	NA	NA	NA	NA		OpenSea	AGFG1;AGFG1;AGFG1;AGFG1	NM_001135187;NM_001135188;NM_001135189;NM_004504	Body;Body;Body;Body			TRUE				NA	-0.063478987	0.655598856	-4.47431926	8.68E-05	0.002790012	0.560717743
cg09560658	chr4	106969512	-	cg09560658	NA	NA	NA	NA	NA	NA		OpenSea	TBCK;TBCK;TBCK;TBCK	NM_033115;NM_001163437;NM_001163435;NM_001163436	Body;Body;Body;Body			TRUE				NA	-0.074163627	0.561413878	-4.139788194	0.000227514	0.005628704	-0.382901171
cg18234606	chr15	39882655	-	cg18234606	NA	NA	NA	NA	NA	NA		OpenSea	THBS1	NM_003246	Body			TRUE				NA	-0.060226162	0.614899729	-4.101462935	0.000253814	0.006093333	-0.489635412
cg22819024	chr5	95562504	-	cg22819024	rs114416383	0.02172	NA	NA	NA	NA		OpenSea						TRUE				NA	-0.077057457	0.582713859	-4.015497469	0.000324113	0.007317272	-0.727873858
cg07904051	chr12	322983	-	cg07904051	NA	NA	NA	NA	NA	NA		OpenSea	SLC6A12;SLC6A12;SLC6A12	NM_001122847;NM_003044;NM_001122848	TSS200;TSS1500;5'UTR			TRUE				NA	-0.030190422	0.216432174	-3.941806181	0.000399274	0.008552468	-0.930733061
cg08498539	chr17	42013514	+	cg08498539	NA	NA	NA	NA	NA	NA	chr17:42015421-42015707	N_Shore						NA				NA	-0.050291011	0.384661441	-4.53663736	7.24E-05	0.002457276	0.738564474
cg05879418	chr5	54455955	-	cg05879418	NA	NA	NA	NA	NA	NA		OpenSea	CDC20B;GPX8;CDC20B;CDC20B	NM_001145734;NM_001008397;NM_152623;NM_001170402	Body;TSS200;Body;Body			NA		5:54455429-54455964	Unclassified_Cell_type_specific	NA	-0.035232888	0.076989945	-4.653641403	5.15E-05	0.001943278	1.073936685
cg25037165	chr11	12824283	-	cg25037165	NA	NA	NA	NA	NA	NA		OpenSea	TEAD1	NM_021961	Body			TRUE				TRUE	-0.0606704	0.118978135	-5.08364159	1.46E-05	0.000815612	2.31930037
cg07982740	chr20	44410114	-	cg07982740	NA	NA	NA	NA	NA	NA		OpenSea	WFDC3	NM_080614	Body			TRUE				TRUE	-0.067045786	0.365025714	-6.150892138	6.32E-07	0.000127352	5.444617805
cg16586211	chr16	85296062	-	cg16586211	NA	NA	NA	NA	NA	NA		OpenSea						NA	16:83853436-83854206			NA	0.034962521	0.863251479	4.323156219	0.000134401	0.003831419	0.131849313
cg14909614	chr6	35454069	-	cg14909614	rs71567501	0.010046	NA	NA	NA	NA	chr6:35453776-35454435	Island	TEAD3	NM_003214	Body			NA	6:35561809-35562331			TRUE	-0.068707783	0.299508981	-4.851654097	2.89E-05	0.001297368	1.645253602
cg10781468	chr6	168778312	-	cg10781468	NA	NA	NA	NA	NA	NA		OpenSea						NA	6:168521052-168521162			NA	-0.037186734	0.2021736	-4.195752407	0.000193847	0.005006792	-0.226493701
cg27278640	chr8	128520078	+	cg27278640	NA	NA	NA	NA	NA	NA		OpenSea						TRUE				TRUE	-0.077100406	0.584323682	-5.6361061	2.87E-06	0.000291999	3.936035
cg16760981	chr11	63688531	-	cg16760981	NA	NA	NA	NA	NA	NA	chr11:63683743-63684628	S_Shelf						NA		11:63688481-63689309	Unclassified	NA	-0.066650323	0.383205598	-5.921951161	1.24E-06	0.000180254	4.774292059
cg03344384	chr6	157931843	+	cg03344384	NA	NA	NA	NA	NA	NA		OpenSea	ZDHHC14;ZDHHC14	NM_153746;NM_024630	Body;Body			NA	6:157851779-157851922	6:157931625-157932274	Unclassified_Cell_type_specific	NA	0.034876168	0.871916599	3.991998759	0.000346438	0.007693222	-0.792702483
cg23849812	chr19	57337421	-	cg23849812	NA	NA	NA	NA	NA	NA		OpenSea	PEG3;PEG3;PEG3;ZIM2;PEG3;PEG3;ZIM2;ZIM2	NM_001146186;NM_001146184;NM_001146185;NM_001146326;NM_006210;NM_001146187;NM_001146327;NM_015363	TSS1500;5'UTR;5'UTR;5'UTR;5'UTR;5'UTR;5'UTR;5'UTR			NA				NA	-0.068892264	0.469915467	-5.697546653	2.39E-06	0.000263171	4.116248693
cg04074004	chr6	31696462	+	cg04074004	NA	NA	NA	NA	NA	NA	chr6:31695894-31698245	Island	DDAH2	NM_013974	Body			NA	6:31803930-31805132			NA	-0.078430425	0.439026092	-6.437752788	2.74E-07	8.45E-05	6.281692215
cg19712291	chr13	36927379	+	cg19712291	NA	NA	NA	NA	NA	NA		OpenSea	SPG20	NM_001142294	5'UTR			TRUE				NA	-0.074844484	0.441944635	-6.333824646	3.70E-07	9.80E-05	5.978879259
cg04261607	chr11	65150871	+	cg04261607	NA	NA	NA	NA	NA	NA	chr11:65153726-65154606	N_Shelf	SLC25A45;SLC25A45	NM_001077241;NM_182556	TSS1500;TSS1500			NA				NA	-0.045620214	0.443252276	-4.286822926	0.000149231	0.004136472	0.029347957
cg04869379	chr13	109610256	-	cg04869379	NA	NA	NA	NA	NA	NA		OpenSea	MYO16	NM_015011	Body			TRUE				NA	-0.05968338	0.160137682	-5.06181089	1.56E-05	0.000848956	2.255696003
cg04332619	chr16	8806966	+	cg04332619	NA	NA	NA	NA	NA	NA		OpenSea	ABAT;ABAT;ABAT	NM_020686;NM_000663;NM_000663	5'UTR;1stExon;5'UTR	low-CpG:8714165-8715094		TRUE				NA	-0.05819799	0.462564532	-4.309266082	0.000139891	0.003943155	0.092635248
cg02208302	chr14	103664987	+	cg02208302	rs1958405	0.193887	NA	NA	NA	NA		OpenSea						TRUE				TRUE	-0.047758272	0.306101055	-4.931855941	2.28E-05	0.001094865	1.877785062
cg14594111	chr9	124463457	+	cg14594111	NA	NA	NA	NA	NA	NA	chr9:124461797-124462190	S_Shore	DAB2IP	NM_032552	Body			TRUE	9:123503078-123503345			TRUE	-0.060602739	0.42033343	-4.541164735	7.15E-05	0.002434555	0.751506881
cg13851767	chr9	123656764	-	cg13851767	NA	NA	NA	NA	NA	NA	chr9:123656750-123656972	Island						NA	9:122696572-122697052			NA	-0.081022819	0.284760261	-6.689073899	1.32E-07	6.19E-05	7.011328601
cg04517044	chr7	150946998	-	cg04517044	NA	NA	NA	NA	NA	NA	chr7:150948671-150948906	N_Shore	SMARCD3;SMARCD3;SMARCD3	NM_001003802;NM_003078;NM_001003801	Body;Body;TSS1500			NA				NA	-0.049142688	0.332968351	-4.544957219	7.07E-05	0.002418005	0.762350685
cg08871545	chr1	48559803	+	cg08871545	NA	NA	NA	NA	NA	NA		OpenSea						NA	1:48332276-48332404	1:48559163-48560058	Unclassified	TRUE	0.056135261	0.444635336	4.574553076	6.49E-05	0.002276267	0.847042584
cg27557974	chr18	10127934	-	cg27557974	NA	NA	NA	NA	NA	NA	chr18:10131853-10132080	N_Shelf						NA				NA	-0.069089902	0.627036936	-5.317213001	7.34E-06	0.000519999	3.001513458
cg24199463	chr13	113407479	+	cg24199463	NA	NA	NA	NA	NA	NA	chr13:113410004-113410362	N_Shelf	ATP11A;ATP11A	NM_015205;NM_032189	Body;Body			TRUE	13:112455435-112455778	13:113407198-113408297	Unclassified_Cell_type_specific	NA	-0.034429388	0.504586863	-4.36881526	0.000117807	0.003484894	0.26099013
cg08951452	chr8	49561756	-	cg08951452	rs16938330	0.044096	NA	NA	NA	NA		OpenSea						TRUE				NA	0.11401032	0.460093025	5.005392148	1.84E-05	0.0009469	2.091471862
cg16684117	chr5	148808456	+	cg16684117	rs13158382	0.030531	NA	NA	NA	NA		OpenSea	MIR143;LOC728264	NR_029684;NR_027180	TSS200;Body			NA				NA	0.032787621	0.869159595	4.04084412	0.00030161	0.006950141	-0.65780323
cg04649420	chr20	60736064	+	cg04649420	NA	NA	NA	NA	NA	NA	chr20:60738312-60738728	N_Shelf	SS18L1	NM_198935	Body			TRUE	20:60169431-60170097			NA	-0.024092824	0.788447041	-4.450240414	9.31E-05	0.002935156	0.492156091
cg09761506	chr2	148815999	+	cg09761506	NA	NA	NA	NA	NA	NA		OpenSea						TRUE				NA	-0.121885828	0.649703676	-4.893194041	2.56E-05	0.001189002	1.765619166
cg12234455	chr19	49220235	+	cg12234455	NA	NA	NA	NA	NA	NA	chr19:49223054-49223312	N_Shelf	MAMSTR;MAMSTR	NM_182574;NM_001130915	TSS200;Body			NA				TRUE	-0.05502421	0.193594241	-6.758440397	1.08E-07	5.63E-05	7.211968818
cg21176026	chr4	156592010	-	cg21176026	NA	NA	NA	NA	NA	NA	chr4:156588297-156589292	S_Shelf	GUCY1A3;GUCY1A3;GUCY1A3;GUCY1A3;GUCY1A3;GUCY1A3;GUCY1A3	NM_001130683;NM_001130685;NM_000856;NM_001130686;NM_001130682;NM_001130684;NM_001130687	5'UTR;5'UTR;5'UTR;5'UTR;5'UTR;5'UTR;5'UTR			NA				NA	0.057492332	0.772794312	4.674585551	4.85E-05	0.001859269	1.134155706
cg05162564	chr5	139491931	+	cg05162564	NA	NA	NA	NA	NA	NA	chr5:139492723-139492966	N_Shore					RDMR	NA				NA	-0.024561575	0.401787462	-4.125497839	0.000236992	0.005795308	-0.422735709
cg01360605	chr20	58983676	-	cg01360605	NA	NA	NA	NA	NA	NA		OpenSea					CDMR	NA				NA	0.04981511	0.623493732	5.08134461	1.47E-05	0.000819758	2.312606564
cg20948740	chr2	25475726	-	cg20948740	NA	NA	NA	NA	NA	NA	chr2:25475706-25475928	Island	DNMT3A;DNMT3A;DNMT3A	NM_022552;NM_153759;NM_175629	Body;TSS1500;Body			NA	2:25329211-25329432			NA	-0.050258132	0.186607378	-4.850769232	2.89E-05	0.001299302	1.642691388
cg02286380	chr17	4621205	+	cg02286380	NA	NA	NA	NA	NA	NA		OpenSea	ARRB2;ARRB2	NM_004313;NM_199004	Body;Body			NA	17:4567954-4568012			NA	0.066985324	0.897934647	6.496356237	2.31E-07	7.86E-05	6.452180902
cg04599922	chr1	40348330	-	cg04599922	NA	NA	NA	NA	NA	NA	chr1:40348941-40349288	N_Shore	TRIT1	NM_017646	Body			NA				NA	-0.034523881	0.201383979	-3.889812197	0.000462289	0.009542368	-1.073061672
cg01920829	chr2	219824761	+	cg01920829	NA	NA	NA	NA	NA	NA	chr2:219824151-219825864	Island	CDK5R2	NM_003936	1stExon			NA	2:219532396-219534108	2:219824050-219825497	Unclassified	NA	-0.019370477	0.165164796	-4.143664424	0.000225008	0.005582466	-0.372088739
cg11998932	chr7	3901843	-	cg11998932	NA	NA	NA	NA	NA	NA		OpenSea	SDK1	NM_152744	Body			TRUE		7:3901816-3901968	Unclassified_Cell_type_specific	NA	-0.044191589	0.120775798	-5.047987654	1.62E-05	0.000871337	2.215438303
cg20608306	chr11	116969690	-	cg20608306	NA	NA	NA	NA	NA	NA	chr11:116968849-116969512	S_Shore	SIK3	NM_025164	TSS1500		RDMR	NA		11:116969109-116969977	Promoter_Associated	NA	-0.032188006	0.138908322	-4.717534981	4.27E-05	0.00170323	1.257809161
cg15549126	chr10	135160910	+	cg15549126	rs4838721	0.248749	NA	NA	NA	NA		OpenSea	PRAP1;PRAP1;PRAP1;PRAP1	NM_001145201;NM_145202;NM_001145201;NM_145202	1stExon;1stExon;5'UTR;5'UTR			NA				TRUE	-0.039444878	0.147370519	-5.266613781	8.52E-06	0.000570431	2.853497854
cg07192718	chr1	55445837	+	cg07192718	NA	NA	NA	NA	NA	NA	chr1:55446087-55446846	N_Shore	TMEM61	NM_182532	TSS1500			TRUE	1:55218422-55219434			NA	-0.063980961	0.227959049	-4.435410679	9.72E-05	0.003027771	0.449974974
cg16566353	chr3	37860954	+	cg16566353	NA	NA	NA	NA	NA	NA		OpenSea	ITGA9	NM_002207	3'UTR			NA				NA	-0.11819218	0.550105472	-5.774085597	1.91E-06	0.000229726	4.34074376
cg24870966	chr17	79282893	+	cg24870966	NA	NA	NA	NA	NA	NA	chr17:79283863-79284131	N_Shore	C17orf55	NM_178519	5'UTR			TRUE		17:79282128-79283828	Unclassified	NA	-0.047267667	0.0800641	-6.073581788	7.93E-07	0.000143138	5.218431302
cg18733230	chr7	4763182	+	cg18733230	rs35646754	0.020128	NA	NA	NA	NA	chr7:4764684-4765252	N_Shore	FOXK1	NM_001037165	Body			NA	7:4729663-4729757			NA	-0.06724812	0.784207209	-4.261864995	0.00016034	0.004357579	-0.040922296
cg21049361	chr6	30655870	+	cg21049361	NA	NA	NA	NA	NA	NA	chr6:30654392-30654934	S_Shore	KIAA1949;KIAA1949;NRM	NM_001134870;NM_133471;NM_007243	TSS1500;TSS200;3'UTR			NA		6:30655477-30656126	Promoter_Associated	NA	-0.037643359	0.267812836	-4.986873728	1.94E-05	0.00098144	2.037619364
cg07099073	chr6	44593284	+	cg07099073	NA	NA	NA	NA	NA	NA		OpenSea						TRUE				NA	-0.076450009	0.497905649	-4.360014053	0.00012084	0.003548073	0.23606909
cg16441900	chr17	750848	+	cg16441900	rs60451600	0.016011	NA	NA	NA	NA		OpenSea	NXN	NM_022463	Body		CDMR	NA	17:697430-697657			NA	-0.067467474	0.153888823	-4.316530121	0.000136992	0.003880292	0.113138499
cg23606079	chr16	84853871	+	cg23606079	NA	NA	NA	NA	NA	NA	chr16:84853348-84853714	S_Shore	CRISPLD2	NM_031476	5'UTR			NA	16:83410396-83411388	16:84852991-84854144	Unclassified_Cell_type_specific	NA	-0.046256468	0.303246719	-4.284207459	0.000150359	0.004161023	0.021978584
cg12213811	chr12	122251152	+	cg12213811	NA	NA	NA	NA	NA	NA	chr12:122249843-122250164	S_Shore	SETD1B	NM_015048	Body			NA	12:120735471-120735536	12:122251073-122251237	Promoter_Associated	NA	-0.061811556	0.295237431	-4.802389726	3.33E-05	0.001434313	1.502720552
cg11724602	chr3	197099072	+	cg11724602	NA	NA	NA	NA	NA	NA		OpenSea						TRUE				TRUE	-0.076114313	0.143462116	-4.418105947	0.000102157	0.003136583	0.400798089
cg06854842	chr2	26947187	-	cg06854842	NA	NA	NA	NA	NA	NA	chr2:26950538-26951474	N_Shelf	KCNK3	NM_002246	Body	low-CpG:26800571-26800743		NA				TRUE	-0.029787466	0.232177502	-4.007012041	0.000332007	0.007449337	-0.751298537
cg10549088	chr3	64277154	+	cg10549088	NA	NA	NA	NA	NA	NA		OpenSea						TRUE				TRUE	0.090560414	0.290744352	7.795217803	5.74E-09	1.68E-05	10.1606335
cg00555420	chr4	16214868	+	cg00555420	NA	NA	NA	NA	NA	NA		OpenSea	TAPT1	NM_153365	Body			TRUE				NA	-0.071368769	0.42916529	-4.389237086	0.000111055	0.003336525	0.318865804
cg22128645	chr1	93425802	-	cg22128645	NA	NA	NA	NA	NA	NA	chr1:93426512-93427754	N_Shore	FAM69A	NM_001006605	Body			NA		1:93425610-93426459	Promoter_Associated	NA	-0.064884006	0.298519792	-4.660232426	5.05E-05	0.001915672	1.092881521
cg04730825	chr16	16116191	-	cg04730825	NA	NA	NA	NA	NA	NA		OpenSea	ABCC1;ABCC1;ABCC1;ABCC1;ABCC1	NM_019862;NM_019898;NM_019899;NM_004996;NM_019900	Body;Body;Body;Body;Body			TRUE		16:16116188-16116375	Gene_Associated_Cell_type_specific	TRUE	-0.033860346	0.124607642	-4.332305417	0.000130901	0.003754746	0.15769763
cg23198793	chr15	42694406	-	cg23198793	NA	NA	NA	NA	NA	NA		OpenSea	CAPN3;CAPN3;CAPN3;CAPN3;CAPN3;CAPN3;CAPN3	NM_212465;NR_027911;NM_173088;NM_000070;NM_024344;NR_027912;NM_173087	Body;Body;TSS200;Body;Body;Body;Body			NA				NA	0.053821718	0.824456949	5.992964754	1.00E-06	0.000161803	4.982370337
cg17094065	chr12	53443584	+	cg17094065	NA	NA	NA	NA	NA	NA	chr12:53441384-53441706	S_Shore	TENC1;TENC1;TENC1	NM_170754;NM_198316;NM_015319	TSS1500;5'UTR;Body			NA				TRUE	-0.053253392	0.173828167	-4.133376657	0.00023172	0.005703028	-0.400778727
cg02113067	chr11	63977233	+	cg02113067	NA	NA	NA	NA	NA	NA	chr11:63974829-63975048	S_Shelf	FERMT3;FERMT3	NM_031471;NM_178443	Body;Body			NA				NA	-0.033440115	0.656376174	-4.462404754	8.99E-05	0.00286052	0.526781458
cg02104893	chr6	123109391	-	cg02104893	NA	NA	NA	NA	NA	NA	chr6:123110288-123110878	N_Shore	SMPDL3A	NM_006714	TSS1500			NA				NA	-0.055711496	0.481160359	-4.22165663	0.000179969	0.004737888	-0.153884047
cg21821308	chr2	9533606	+	cg21821308	NA	NA	NA	NA	NA	NA	chr2:9533572-9533807	Island	ASAP2;ASAP2	NM_001135191;NM_003887	Body;Body			TRUE				NA	-0.133852246	0.362765733	-5.715640121	2.27E-06	0.000255811	4.169320042
cg24788090	chr8	74332815	-	cg24788090	rs16938648	0.034018	NA	NA	NA	NA		OpenSea	STAU2;STAU2;STAU2;STAU2	NM_001164382;NM_001164380;NM_001164381;NM_001164383	3'UTR;3'UTR;3'UTR;3'UTR			NA	8:74495350-74495412			NA	-0.058376352	0.211670443	-5.166527599	1.14E-05	0.000691983	2.561063956
cg21935113	chr11	63531732	+	cg21935113	NA	NA	NA	NA	NA	NA	chr11:63529888-63531834	Island	C11orf95	NM_001144936	Body		DMR	TRUE	11:63286447-63288480			NA	-0.032977417	0.553757497	-5.104750138	1.37E-05	0.000782347	2.380830361
cg05648629	chr16	4162203	+	cg05648629	NA	NA	NA	NA	NA	NA	chr16:4164808-4166258	N_Shelf	ADCY9	NM_001116	Body		RDMR	NA				NA	-0.112578895	0.568957102	-4.177014496	0.000204535	0.00520315	-0.278933016
cg08877257	chr16	29820592	-	cg08877257	NA	NA	NA	NA	NA	NA	chr16:29818681-29819554	S_Shore	MAZ;MAZ	NM_002383;NM_001042539	Body;Body			NA		16:29820578-29820772	Promoter_Associated_Cell_type_specific	NA	-0.042299002	0.627300392	-4.543436948	7.10E-05	0.002425229	0.758003549
cg04638014	chr4	57371368	-	cg04638014	NA	NA	NA	NA	NA	NA	chr4:57371582-57372022	N_Shore	ARL9	NM_206919	TSS200			NA				NA	-0.044828528	0.13018929	-3.982737595	0.000355643	0.007851417	-0.818216518
cg07880943	chr13	46744500	+	cg07880943	NA	NA	NA	NA	NA	NA		OpenSea	LCP1	NM_002298	5'UTR			TRUE		13:46744402-46744544	Promoter_Associated	NA	0.059373289	0.67717246	4.415741329	0.000102858	0.003152721	0.394082004
cg21936959	chr11	68782049	+	cg21936959	NA	NA	NA	NA	NA	NA	chr11:68778569-68778851	S_Shelf	MRGPRF;MRGPRF	NM_001098515;NM_145015	TSS1500;TSS1500			TRUE	11:68538532-68538692	11:68780346-68782287	Unclassified	NA	-0.07719983	0.428973177	-7.265280639	2.54E-08	3.12E-05	8.666229217
cg16624284	chr13	30913080	-	cg16624284	rs115581437	0.015204	NA	NA	NA	NA		OpenSea						TRUE				NA	-0.060982207	0.500004122	-5.777832071	1.89E-06	0.000228229	4.351731714
cg23848471	chr4	1166905	-	cg23848471	NA	NA	NA	NA	NA	NA	chr4:1164515-1166582	S_Shore	LOC100130872-SPON2;SPON2;SPON2;SPON2	NR_033182;NM_012445;NM_001128325;NM_001128325	Body;TSS1500;1stExon;5'UTR			TRUE				TRUE	-0.053172076	0.411158565	-5.80607999	1.74E-06	0.000217803	4.434575698
cg06825878	chr7	75472540	+	cg06825878	NA	NA	NA	NA	NA	NA		OpenSea						TRUE		7:75472085-75472579	Unclassified_Cell_type_specific	TRUE	-0.053048895	0.098911444	-4.327779042	0.000132621	0.003792193	0.144907873
cg13046524	chr20	48728642	-	cg13046524	NA	NA	NA	NA	NA	NA	chr20:48729268-48729798	N_Shore	UBE2V1;UBE2V1;UBE2V1;TMEM189-UBE2V1;UBE2V1	NM_199144;NM_001032288;NM_022442;NM_199203;NM_021988	Body;Body;Body;Body;Body		RDMR	NA		20:48728380-48730206	Promoter_Associated	NA	-0.039248887	0.327299882	-5.320909067	7.26E-06	0.000516076	3.012329381
cg14619949	chr5	76116169	-	cg14619949	NA	NA	NA	NA	NA	NA	chr5:76114562-76115044	S_Shore	F2RL1	NM_005242	Body		RDMR	NA		5:76116098-76116183	Unclassified_Cell_type_specific	NA	0.043293253	0.716228789	4.149330663	0.000221393	0.005514532	-0.356277585
cg26047127	chr11	117743514	+	cg26047127	NA	NA	NA	NA	NA	NA	chr11:117747102-117747717	N_Shelf	FXYD6;FXYD6;FXYD6;FXYD6;FXYD6	NM_001164831;NM_022003;NM_001164837;NM_001164836;NM_001164832	5'UTR;5'UTR;5'UTR;5'UTR;5'UTR			NA				NA	-0.059640313	0.419199204	-5.902900671	1.31E-06	0.000186465	4.718453741
cg07286341	chr5	176923805	-	cg07286341	NA	NA	NA	NA	NA	NA	chr5:176923804-176925339	Island	PDLIM7;PDLIM7;PDLIM7	NM_005451;NM_203352;NM_213636	5'UTR;5'UTR;5'UTR			NA				NA	-0.030216251	0.079341377	-4.812566956	3.24E-05	0.001405804	1.532145766
cg26848524	chr8	55294566	-	cg26848524	NA	NA	NA	NA	NA	NA		OpenSea						TRUE	8:55457089-55457164			TRUE	-0.01684146	0.087246612	-4.135305508	0.000230446	0.005680798	-0.39540134
cg14283647	chr2	227662014	-	cg14283647	NA	NA	NA	NA	NA	NA	chr2:227662082-227664912	N_Shore	IRS1	NM_005544	1stExon		RDMR	NA	2:227370118-227373198	2:227661559-227662193	Unclassified	NA	-0.075941195	0.403224752	-4.711302827	4.35E-05	0.001724882	1.239853107
cg13986355	chr14	105236538	+	cg13986355	NA	NA	NA	NA	NA	NA	chr14:105239263-105239591	N_Shelf	AKT1;AKT1;AKT1	NM_005163;NM_001014431;NM_001014432	3'UTR;3'UTR;3'UTR			NA	14:104307548-104307742			NA	-0.04076358	0.354054062	-4.481666746	8.50E-05	0.002748219	0.581656475
cg14235155	chr9	124796449	-	cg14235155	NA	NA	NA	NA	NA	NA		OpenSea	TTLL11;TTLL11	NM_001139442;NM_194252	Body;Body			TRUE				NA	-0.071262018	0.475856133	-4.854043595	2.87E-05	0.001292127	1.652172997
cg02184697	chr16	3013025	+	cg02184697	NA	NA	NA	NA	NA	NA	chr16:3013016-3013228	Island	KREMEN2;KREMEN2	NM_024507;NM_172229	TSS1500;TSS1500			NA	16:2952809-2953502			NA	-0.030584745	0.128210969	-4.068746574	0.000278605	0.006540582	-0.580498059
cg20503329	chr9	101705792	-	cg20503329	NA	NA	NA	NA	NA	NA	chr9:101705907-101706682	N_Shore	COL15A1	NM_001855	TSS1500	high-CpG:100745313-100746077		NA				NA	-0.073960213	0.543863577	-5.151500846	1.20E-05	0.000713978	2.517203424
cg05975710	chr11	73078836	-	cg05975710	NA	NA	NA	NA	NA	NA		OpenSea	ARHGEF17	NM_014786	3'UTR			NA				NA	-0.04711119	0.367640313	-7.270483113	2.50E-08	3.08E-05	8.681038163
cg02931410	chr1	28853697	-	cg02931410	NA	NA	NA	NA	NA	NA	chr1:28857037-28857311	N_Shelf	SNHG3-RCC1;SNHG3-RCC1;SNHG3-RCC1;RCC1;RCC1;RCC1	NR_030725;NR_030726;NM_001048199;NM_001269;NM_001048194;NM_001048195	Body;Body;5'UTR;5'UTR;5'UTR;5'UTR			NA				NA	0.056420927	0.720495052	4.569249072	6.59E-05	0.002302098	0.831855693
cg06081238	chr7	142937561	-	cg06081238	NA	NA	NA	NA	NA	NA		OpenSea						TRUE				NA	-0.055244365	0.234876033	-8.268312045	1.56E-09	9.93E-06	11.46857333
cg21139003	chr2	33173301	+	cg21139003	NA	NA	NA	NA	NA	NA	chr2:33171448-33173164	S_Shore	LTBP1	NM_206943	Body			NA				NA	-0.063960041	0.252794195	-5.395365237	5.83E-06	0.000449744	3.230314811
cg22910462	chr22	17680578	-	cg22910462	NA	NA	NA	NA	NA	NA		OpenSea	CECR1;CECR1	NM_177405;NM_017424	TSS200;Body			NA				TRUE	-0.086810979	0.186950606	-5.74446255	2.08E-06	0.000242641	4.253859751
cg16894746	chr1	205602036	+	cg16894746	rs116624231	0.0101	NA	NA	NA	NA	chr1:205600493-205601432	S_Shore	ELK4;ELK4	NM_021795;NM_001973	TSS200;TSS200			NA				NA	-0.071618887	0.214544939	-4.521518805	7.57E-05	0.002534662	0.695366226
cg04090347	chr21	44061597	-	cg04090347	rs1539971	0.192157	NA	NA	NA	NA		OpenSea					RDMR	TRUE				NA	-0.050372136	0.294220478	-5.239263719	9.23E-06	0.000601623	2.773537579
cg15302350	chr11	68180760	-	cg15302350	NA	NA	NA	NA	NA	NA	chr11:68181086-68181289	N_Shore	LRP5	NM_002335	Body			NA	11:67937160-67937374			TRUE	-0.047389287	0.479367103	-4.417513428	0.000102332	0.003140173	0.399115108
cg15911153	chr5	138730783	+	cg15911153	NA	NA	NA	NA	NA	NA	chr5:138727710-138730911	Island	LOC389333;LOC389333	NM_001161546;NM_001161546	1stExon;5'UTR			NA	5:138755676-138758786			NA	-0.039149826	0.596936938	-3.945920647	0.000394662	0.008482839	-0.919441254
cg13635516	chr20	31123396	+	cg13635516	NA	NA	NA	NA	NA	NA	chr20:31123989-31124697	N_Shore					CDMR	TRUE		20:31123237-31123484	Unclassified	NA	0.03916481	0.628026666	4.948071558	2.18E-05	0.001059805	1.924867982
cg13459035	chr7	135369001	+	cg13459035	rs11980045	0.034471	NA	NA	NA	NA		OpenSea	SLC13A4	NM_012450	Body			TRUE				NA	-0.054848048	0.383481604	-4.623758156	5.62E-05	0.002059941	0.988110326
cg08853304	chr5	172030548	-	cg08853304	NA	NA	NA	NA	NA	NA		OpenSea						TRUE	5:171963052-171963228			NA	-0.051251921	0.367332697	-4.913297789	2.41E-05	0.001139881	1.823927862
cg07242540	chr1	12600348	+	cg07242540	rs7521256	0.000219	NA	NA	NA	NA	chr1:12600347-12600556	Island						NA	1:12522773-12523089			TRUE	-0.075190404	0.185483536	-4.239091108	0.000171183	0.004567968	-0.10494142
cg20276630	chr10	97055439	-	cg20276630	NA	NA	NA	NA	NA	NA	chr10:97055128-97055448	Island					DMR	NA	10:97045119-97045438			NA	-0.044067642	0.083856541	-4.567376413	6.62E-05	0.002310172	0.826494651
cg23424407	chr12	115131846	-	cg23424407	NA	NA	NA	NA	NA	NA	chr12:115130008-115130242	S_Shore					CDMR	TRUE				NA	0.062403137	0.689962095	5.267221267	8.50E-06	0.000569588	2.855274269
cg05694921	chr1	29587117	+	cg05694921	NA	NA	NA	NA	NA	NA	chr1:29587087-29587412	Island	PTPRU;PTPRU;PTPRU	NM_133178;NM_133177;NM_005704	Body;Body;Body			NA	1:29458568-29459964	1:29586058-29587310	Unclassified_Cell_type_specific	TRUE	0.075343895	0.791630886	5.30932934	7.51E-06	0.0005277	2.978444978
cg27512727	chr10	134235208	+	cg27512727	rs73387427	0.031712	NA	NA	NA	NA		OpenSea						TRUE		10:134234555-134235801	Unclassified_Cell_type_specific	NA	0.104452504	0.263407081	12.07705758	1.27E-13	1.82E-08	20.95821018
cg17335199	chr2	6078738	-	cg17335199	NA	NA	NA	NA	NA	NA		OpenSea	LOC150622	NR_026832	Body			TRUE				NA	-0.074226621	0.403891603	-5.323710777	7.20E-06	0.000513312	3.020528461
cg06397161	chr22	39760059	+	cg06397161	rs77719775	0.058554	NA	NA	NA	NA		OpenSea	SYNGR1;SYNGR1;SYNGR1	NM_004711;NM_145738;NM_145731	Body;TSS200;Body			TRUE				NA	-0.037986657	0.392942605	-4.315586655	0.000137366	0.00388807	0.110474968
cg27338353	chr22	46471129	-	cg27338353	NA	NA	NA	NA	NA	NA	chr22:46465976-46468528	S_Shelf					RDMR	NA		22:46470974-46471226	Promoter_Associated_Cell_type_specific	NA	-0.053226416	0.097416322	-5.632344996	2.90E-06	0.000293031	3.925003591
cg25415932	chr3	9791051	+	cg25415932	NA	NA	NA	NA	NA	NA	chr3:9791123-9792011	N_Shore	OGG1;OGG1;OGG1;OGG1;OGG1;OGG1;OGG1;OGG1	NM_016828;NM_016827;NM_016821;NM_016819;NM_002542;NM_016820;NM_016826;NM_016829	TSS1500;TSS1500;TSS1500;TSS1500;TSS1500;TSS1500;TSS1500;TSS1500			NA		3:9790917-9792205	Promoter_Associated	NA	-0.048040591	0.148739777	-6.688667232	1.32E-07	6.19E-05	7.010151317
cg15447231	chr1	101537255	-	cg15447231	NA	NA	NA	NA	NA	NA		OpenSea						NA				NA	0.06407805	0.583099445	4.420633095	0.000101412	0.003119289	0.407976796
cg19358373	chr12	133414571	+	cg19358373	NA	NA	NA	NA	NA	NA	chr12:133412394-133413170	S_Shore						NA				NA	-0.036792312	0.470805916	-5.244354814	9.10E-06	0.000595628	2.788419254
cg03010761	chr12	104608278	+	cg03010761	NA	NA	NA	NA	NA	NA	chr12:104609397-104610172	N_Shore	TXNRD1	NM_001093771	TSS1500			NA				NA	-0.084028574	0.324749503	-7.410981216	1.68E-08	2.67E-05	9.07997462
cg00672802	chr1	226296871	+	cg00672802	NA	NA	NA	NA	NA	NA	chr1:226297287-226298586	N_Shore						NA				NA	-0.041258945	0.494230606	-4.028267858	0.000312577	0.007135901	-0.692588692
cg10213542	chr5	178692728	+	cg10213542	rs17079283	0.315463	NA	NA	NA	NA		OpenSea	ADAMTS2;ADAMTS2	NM_021599;NM_014244	Body;Body			TRUE	5:178625265-178625437			TRUE	-0.043675179	0.065092581	-5.053000511	1.60E-05	0.000863627	2.230035827
cg01206378	chr1	95698827	+	cg01206378	NA	NA	NA	NA	NA	NA	chr1:95699725-95700142	N_Shore	RWDD3;RWDD3	NM_001128142;NM_015485	TSS1500;TSS1500			NA		1:95698735-95700504	Promoter_Associated	NA	-0.059353708	0.169091758	-5.086928507	1.45E-05	0.000811028	2.328879624
cg08350549	chr3	99591722	-	cg08350549	NA	NA	NA	NA	NA	NA	chr3:99594969-99595215	N_Shelf	C3orf26;FILIP1L;MIR548G;FILIP1L;FILIP1L	NM_032359;NM_182909;NR_031662;NM_014890;NM_001042459	Body;Body;Body;5'UTR;Body			NA		3:99591620-99591976	Unclassified_Cell_type_specific	NA	-0.090903527	0.492857457	-5.877882709	1.41E-06	0.000194488	4.645114416
cg00010654	chr1	45476118	+	cg00010654	NA	NA	NA	NA	NA	NA	chr1:45476225-45477022	N_Shore	HECTD3	NM_024602	Body			NA				NA	-0.040874662	0.147094592	-4.148718262	0.000221781	0.005520996	-0.357986759
cg16973527	chr15	70767570	-	cg16973527	NA	NA	NA	NA	NA	NA		OpenSea					RDMR	TRUE		15:70767432-70767998	Unclassified_Cell_type_specific	TRUE	0.074889711	0.472934022	4.942021194	2.21E-05	0.001071608	1.907297852
cg00950244	chr6	97344671	-	cg00950244	NA	NA	NA	NA	NA	NA	chr6:97345266-97345973	N_Shore	NDUFAF4	NM_014165	Body			NA				NA	-0.048681224	0.549664266	-4.307093152	0.000140769	0.003960131	0.08650384
cg14233604	chr9	83412508	-	cg14233604	NA	NA	NA	NA	NA	NA		OpenSea						TRUE				NA	-0.073521059	0.486146104	-4.060877328	0.000284913	0.006654156	-0.602317918
cg04219726	chr1	110082486	+	cg04219726	NA	NA	NA	NA	NA	NA		OpenSea	GPR61	NM_031936	TSS200			NA				NA	-0.033917486	0.383849692	-4.474753471	8.67E-05	0.002787772	0.561954922
cg04318619	chr17	1090300	+	cg04318619	NA	NA	NA	NA	NA	NA		OpenSea	ABR;ABR	NM_001159746;NM_001159746	1stExon;5'UTR			NA	17:1037022-1037092	17:1090247-1090882	Unclassified	NA	-0.078023807	0.454627405	-6.832334489	8.74E-08	5.05E-05	7.425313969
cg12386437	chr3	39438558	-	cg12386437	NA	NA	NA	NA	NA	NA		OpenSea	SLC25A38	NM_017875	3'UTR			NA				NA	-0.049959793	0.625510592	-5.643140694	2.81E-06	0.000287983	3.956667832
cg14814062	chr19	54927903	-	cg14814062	rs113848681	0.015096	NA	NA	NA	NA	chr19:54927902-54928225	Island	TTYH1;TTYH1	NM_020659;NM_001005367	Body;Body			TRUE	19:59619234-59619980	19:54927869-54928460	Unclassified_Cell_type_specific	NA	-0.043842242	0.250319075	-4.711288287	4.35E-05	0.001724882	1.239811221
cg14309008	chr8	49340641	-	cg14309008	NA	NA	NA	NA	NA	NA		OpenSea						NA				TRUE	-0.053201678	0.192264321	-5.396457105	5.81E-06	0.00044967	3.233512801
cg26264944	chr13	114837807	+	cg26264944	NA	NA	NA	NA	NA	NA	chr13:114838658-114839092	N_Shore	RASA3	NM_007368	Body			NA		13:114837622-114837815	Unclassified_Cell_type_specific	NA	-0.073025346	0.655756186	-4.200756891	0.000191086	0.004953913	-0.21247643
cg14353728	chr8	140937350	+	cg14353728	NA	NA	NA	NA	NA	NA		OpenSea	TRAPPC9;TRAPPC9	NM_001160372;NM_031466	Body;Body			NA	8:141006468-141006604			NA	-0.059767083	0.41277931	-4.78867604	3.47E-05	0.001472753	1.463087269
cg24089887	chr13	74899532	+	cg24089887	NA	NA	NA	NA	NA	NA		OpenSea						TRUE				NA	-0.06747941	0.32843801	-3.876939722	0.00047933	0.009805622	-1.108192634
cg26694386	chr1	244868765	-	cg26694386	NA	NA	NA	NA	NA	NA		OpenSea	PPPDE1	NM_016076	Body			NA		1:244868720-244868783	Gene_Associated_Cell_type_specific	NA	-0.068218102	0.226760081	-5.149149876	1.20E-05	0.000717815	2.5103425
cg01066936	chr22	41776843	+	cg01066936	NA	NA	NA	NA	NA	NA	chr22:41777430-41778281	N_Shore	TEF;TEF	NM_001145398;NM_003216	Body;TSS1500			NA				NA	-0.082436171	0.275899556	-4.568815275	6.60E-05	0.002303685	0.830613778
cg12559925	chr2	235863365	+	cg12559925	NA	NA	NA	NA	NA	NA	chr2:235860117-235861716	S_Shore	SH3BP4	NM_014521	5'UTR		RDMR	NA				NA	-0.065052532	0.237656194	-5.685496977	2.48E-06	0.000268649	4.080904755
cg24003866	chr4	184938470	-	cg24003866	NA	NA	NA	NA	NA	NA		OpenSea	STOX2	NM_020225	3'UTR			TRUE				NA	-0.075555348	0.42031333	-6.433637255	2.77E-07	8.50E-05	6.269711957
cg15942979	chr8	22497061	+	cg15942979	NA	NA	NA	NA	NA	NA		OpenSea	BIN3	NM_018688	Body			NA		8:22497014-22497493	Unclassified_Cell_type_specific	NA	0.060171746	0.834996546	7.961428897	3.62E-09	1.32E-05	10.62310316
cg05320842	chr14	22039001	+	cg05320842	NA	NA	NA	NA	NA	NA		OpenSea	OR10G3	NM_001005465	TSS200			NA				NA	-0.048951857	0.171517043	-4.411662803	0.00010408	0.003178507	0.382500127
cg04771413	chr2	5896549	-	cg04771413	rs11888581	0.220975	NA	NA	NA	NA		OpenSea						NA	2:5813902-5814017			NA	-0.048969946	0.242638275	-4.578310705	6.42E-05	0.002258285	0.857804075
cg20436533	chr2	202746623	-	cg20436533	NA	NA	NA	NA	NA	NA		OpenSea	CDK15	NM_139158	Body			TRUE				NA	-0.050654038	0.583056657	-4.298495041	0.000144299	0.004034337	0.062250676
cg13959241	chr9	138904715	+	cg13959241	NA	NA	NA	NA	NA	NA	chr9:138903474-138903921	S_Shore	NACC2	NM_144653	Body			NA	9:138044418-138044537			TRUE	-0.083916537	0.476375086	-7.033330939	4.91E-08	3.96E-05	8.003433701
cg04821248	chr16	86337418	-	cg04821248	rs138864400	0.0101	NA	NA	NA	NA	chr16:86337641-86337894	N_Shore						NA	16:84894919-84895526			NA	-0.052758296	0.224932359	-4.195040544	0.000194243	0.005014606	-0.228487185
cg19716930	chr17	79826898	+	cg19716930	NA	NA	NA	NA	NA	NA	chr17:79826700-79827675	Island	ARHGDIA	NM_004309	Body			TRUE	17:77419555-77423406			NA	-0.06319509	0.482002012	-5.907370132	1.29E-06	0.000185438	4.731554656
cg10759972	chr8	1971471	+	cg10759972	NA	NA	NA	NA	NA	NA	chr8:1971909-1972406	N_Shore						NA	8:1958593-1959123			NA	0.057555663	0.636419723	4.469336768	8.81E-05	0.002819456	0.54652339
cg10201402	chr6	31938527	+	cg10201402	NA	NA	NA	NA	NA	NA	chr6:31939730-31940559	N_Shore	STK19;STK19;STK19;DOM3Z	NR_026717;NM_032454;NM_004197;NM_005510	TSS1500;TSS1500;TSS1500;Body			NA				NA	-0.043630867	0.568376233	-4.856037265	2.85E-05	0.001287049	1.657946593
cg06357748	chr12	1025529	+	cg06357748	NA	NA	NA	NA	NA	NA		OpenSea	RAD52	NM_134424	Body			NA	12:895636-896166	12:1025443-1025688	Gene_Associated_Cell_type_specific	NA	0.027764908	0.963796114	3.928020722	0.000415114	0.008805327	-0.968535571
cg10234511	chr1	10788801	-	cg10234511	NA	NA	NA	NA	NA	NA		OpenSea	CASZ1;CASZ1	NM_001079843;NM_017766	5'UTR;5'UTR			TRUE	1:10711306-10711536	1:10788728-10788816	Unclassified_Cell_type_specific	NA	-0.073822961	0.241697078	-5.005301051	1.84E-05	0.0009469	2.091206882
cg01546561	chr6	72455356	+	cg01546561	NA	NA	NA	NA	NA	NA		OpenSea						TRUE				NA	-0.074713017	0.310101655	-4.468226331	8.83E-05	0.002825815	0.543360442
cg16881309	chr2	242202048	+	cg16881309	NA	NA	NA	NA	NA	NA		OpenSea	HDLBP;HDLBP	NM_203346;NM_005336	Body;Body			TRUE				NA	-0.043165272	0.686107792	-5.091902271	1.43E-05	0.000803332	2.343376293
cg10217183	chr16	89139048	+	cg10217183	NA	NA	NA	NA	NA	NA	chr16:89140509-89141125	N_Shore						NA		16:89138812-89139052	Unclassified_Cell_type_specific	NA	-0.055552675	0.454578911	-6.486372746	2.38E-07	7.95E-05	6.423151152
cg14422093	chr1	227009245	+	cg14422093	NA	NA	NA	NA	NA	NA		OpenSea						TRUE				TRUE	-0.057460775	0.435875665	-5.242031439	9.16E-06	0.00059837	2.781627693
cg15991082	chr1	85872804	-	cg15991082	NA	NA	NA	NA	NA	NA		OpenSea	DDAH1;DDAH1	NM_012137;NM_001134445	Body;5'UTR			TRUE				NA	-0.063507432	0.129151288	-4.218521663	0.000181595	0.004769814	-0.16267838
cg00619505	chr13	114172890	+	cg00619505	NA	NA	NA	NA	NA	NA		OpenSea	TMCO3	NM_017905	Body			NA	13:113220880-113221026			NA	0.030848908	0.881649957	4.849827224	2.90E-05	0.001301807	1.639963797
cg18195333	chr7	156337209	+	cg18195333	NA	NA	NA	NA	NA	NA		OpenSea						NA	7:156029868-156029986			NA	-0.054421491	0.605554566	-4.29989009	0.000143721	0.004022631	0.066184862
cg15375344	chr5	76598038	-	cg15375344	NA	NA	NA	NA	NA	NA		OpenSea	PDE8B;PDE8B;PDE8B;PDE8B;PDE8B	NM_001029853;NM_001029854;NM_003719;NM_001029851;NM_001029852	Body;Body;Body;Body;Body			TRUE				NA	-0.05989865	0.538954062	-3.982602443	0.000355779	0.007853615	-0.818588702
cg07925867	chr16	66953432	-	cg07925867	NA	NA	NA	NA	NA	NA	chr16:66955943-66956251	N_Shelf	CDH16	NM_004062	TSS1500			NA				NA	0.047047088	0.682355905	3.956316323	0.00038324	0.008299148	-0.890892679
cg00929635	chr20	44035918	+	cg00929635	NA	NA	NA	NA	NA	NA	chr20:44034458-44035954	Island	DBNDD2;DBNDD2;DBNDD2;DBNDD2;SYS1-DBNDD2;DBNDD2;DBNDD2	NM_001048224;NM_001048222;NM_001048225;NM_001048226;NR_003189;NM_001048221;NM_001048223	5'UTR;5'UTR;TSS1500;TSS1500;Body;5'UTR;5'UTR	high-CpG:43469332-43469335		NA	20:43467659-43469389			TRUE	-0.059770923	0.173759159	-4.03421225	0.000307346	0.007045829	-0.676151241
cg09662798	chr17	73498302	-	cg09662798	NA	NA	NA	NA	NA	NA	chr17:73498099-73498390	Island	CASKIN2;CASKIN2	NM_001142643;NM_020753	Body;Body			NA	17:71009795-71010378			NA	-0.037425766	0.712479273	-4.543593293	7.10E-05	0.002424529	0.758450594
cg18247172	chr15	91370233	+	cg18247172	NA	NA	NA	NA	NA	NA		OpenSea						NA	15:89170807-89171377			NA	0.073592478	0.86780594	5.839070618	1.58E-06	0.000206511	4.531318587
cg26492175	chr22	47022658	+	cg26492175	NA	NA	NA	NA	NA	NA	chr22:47022457-47022659	Island	GRAMD4;GRAMD4	NM_015124;NM_015124	1stExon;5'UTR			NA	22:45400763-45401856			NA	-0.046948232	0.516577577	-4.655981785	5.12E-05	0.001933446	1.080663123
cg14301030	chr10	264920	-	cg14301030	NA	NA	NA	NA	NA	NA		OpenSea	ZMYND11;ZMYND11;ZMYND11	NM_006624;NM_212479;NM_001161482	Body;Body;Body			TRUE				NA	-0.089119885	0.52263715	-5.451046607	4.95E-06	0.000406119	3.393442631
cg09910271	chr16	88995416	+	cg09910271	rs539636	0.081438	NA	NA	NA	NA	chr16:88994137-88994442	S_Shore	CBFA2T3;CBFA2T3	NM_175931;NM_005187	5'UTR;Body			NA	16:87521663-87524385	16:88995243-88995476	Unclassified_Cell_type_specific	TRUE	-0.054173801	0.363876232	-4.054409743	0.000290202	0.006752739	-0.620240871
cg14160968	chr4	77723057	+	cg14160968	rs77318279	0.015191	NA	NA	NA	NA	chr4:77723092-77723424	N_Shore						NA	4:77941936-77942526			NA	-0.064437265	0.363186211	-4.64358587	5.30E-05	0.001980625	1.045044069
cg03646329	chr13	48987165	+	cg03646329	NA	NA	NA	NA	NA	NA		OpenSea	LPAR6;LPAR6;LPAR6;RB1;LPAR6	NM_001162498;NM_005767;NM_001162497;NM_000321;NM_001162498	5'UTR;5'UTR;5'UTR;Body;1stExon			NA		13:48987144-48987347	Promoter_Associated_Cell_type_specific	NA	-0.054873739	0.123858897	-4.218794899	0.000181453	0.004767149	-0.161911964
cg04194947	chr2	177012191	-	cg04194947	NA	NA	NA	NA	NA	NA	chr2:177012371-177012675	N_Shore					RDMR	NA	2:176720327-176720473			NA	0.049076201	0.872342883	5.022066473	1.75E-05	0.000914794	2.139983729
cg27365701	chr12	89744150	+	cg27365701	NA	NA	NA	NA	NA	NA	chr12:89745168-89748144	N_Shore	DUSP6;DUSP6	NM_001946;NM_022652	Body;Body		CDMR	NA		12:89744121-89744354	Promoter_Associated_Cell_type_specific	NA	0.087856468	0.633415368	4.514955893	7.71E-05	0.00257124	0.676624256
cg12079975	chr7	151454112	+	cg12079975	NA	NA	NA	NA	NA	NA		OpenSea	PRKAG2;PRKAG2	NM_016203;NM_001040633	Body;Body			NA	7:151084771-151085117			NA	-0.063187209	0.394990344	-5.330134527	7.06E-06	0.000507003	3.039328381
cg10118435	chr20	390551	-	cg10118435	NA	NA	NA	NA	NA	NA	chr20:388472-389342	S_Shore	RBCK1;RBCK1	NM_031229;NM_006462	Body;Body			NA		20:390418-390870	Promoter_Associated	NA	0.060850406	0.553013539	6.383754257	3.20E-07	9.07E-05	6.124429251
cg14282004	chr19	46270700	-	cg14282004	NA	NA	NA	NA	NA	NA	chr19:46270699-46275167	Island	SIX5	NM_175875	Body			NA	19:50962109-50966894	19:46270451-46270754	Unclassified_Cell_type_specific	NA	-0.071717958	0.216081776	-5.883607646	1.38E-06	0.000192664	4.661897813
cg08419606	chr10	132291864	-	cg08419606	rs74162613	0.064959	NA	NA	NA	NA		OpenSea						NA	10:132181846-132181903			NA	-0.075538184	0.543206437	-4.874934688	2.70E-05	0.001237025	1.712691422
cg22121941	chr22	46508604	+	cg22121941	NA	NA	NA	NA	NA	NA		OpenSea	MIRLET7A3;LOC400931;MIRLET7B	NR_029478;NR_027033;NR_029479	TSS200;Body;TSS1500			NA				NA	-0.043042062	0.626485691	-4.727680449	4.15E-05	0.001668919	1.287049744
cg09573795	chr4	4863874	+	cg09573795	NA	NA	NA	NA	NA	NA	chr4:4864456-4864834	N_Shore	MSX1	NM_002448	Body		CDMR	NA	4:4914257-4915071			NA	0.053722365	0.707636059	4.040039816	0.0003023	0.006962557	-0.660028987
cg16168406	chr11	72414453	-	cg16168406	NA	NA	NA	NA	NA	NA		OpenSea	ARAP1;ARAP1;ARAP1	NM_001135190;NM_015242;NM_001040118	Body;Body;Body			TRUE				TRUE	-0.053988788	0.310967463	-7.460402103	1.46E-08	2.53E-05	9.219836281
cg24204017	chr3	57999988	+	cg24204017	rs858217	0.190411	NA	NA	NA	NA		OpenSea	FLNB;FLNB;FLNB;FLNB	NM_001164319;NM_001164317;NM_001164318;NM_001457	Body;Body;Body;Body			TRUE				TRUE	-0.058493292	0.331581	-5.938799484	1.18E-06	0.00017551	4.823669728
cg06970451	chr1	3143808	+	cg06970451	NA	NA	NA	NA	NA	NA		OpenSea	PRDM16;PRDM16	NM_022114;NM_199454	Body;Body			NA	1:3133521-3133676			NA	-0.055791018	0.323766484	-3.93757875	0.000404068	0.008634926	-0.94233054
cg23184653	chr3	154789118	+	cg23184653	NA	NA	NA	NA	NA	NA		OpenSea						TRUE				TRUE	-0.087899792	0.530417545	-5.994354365	1.00E-06	0.000161447	4.986440877
cg05529039	chr17	40995583	-	cg05529039	NA	NA	NA	NA	NA	NA		OpenSea	PSME3;PSME3;AOC2;AOC2	NM_176863;NM_005789;NM_001158;NM_009590	3'UTR;3'UTR;TSS1500;TSS1500			NA		17:40994612-40995861	Gene_Associated	NA	-0.040590612	0.126524471	-4.869437904	2.74E-05	0.001250989	1.696764085
cg08959182	chr5	87661076	-	cg08959182	NA	NA	NA	NA	NA	NA		OpenSea						TRUE				NA	-0.042206016	0.188252091	-3.924492128	0.000419266	0.008868458	-0.978204089
cg23475955	chr11	1985762	+	cg23475955	NA	NA	NA	NA	NA	NA	chr11:1986015-1986362	N_Shore						NA	11:1941489-1943149			NA	-0.050175643	0.479904035	-5.355996063	6.55E-06	0.000483264	3.115030424
cg03396826	chr1	180161452	-	cg03396826	rs75281874	0.079208	NA	NA	NA	NA		OpenSea	QSOX1;QSOX1	NM_002826;NM_001004128	Body;Body			TRUE				NA	0.033038599	0.968858234	4.200033445	0.000191483	0.004961234	-0.214503069
cg17842997	chr2	108941716	-	cg17842997	rs11693340	0.046119	NA	NA	NA	NA		OpenSea						TRUE				NA	-0.079399863	0.325349514	-9.092321196	1.74E-10	2.58E-06	13.68148699
cg24312792	chr1	27337638	-	cg24312792	NA	NA	NA	NA	NA	NA	chr1:27338879-27339441	N_Shore	FAM46B	NM_052943	Body			TRUE		1:27337408-27337960	Unclassified_Cell_type_specific	TRUE	-0.055809382	0.253483994	-5.644049327	2.80E-06	0.000287648	3.959332918
cg15788537	chr11	8378827	+	cg15788537	NA	NA	NA	NA	NA	NA		OpenSea						NA	11:8335363-8335456			NA	-0.070133901	0.165937484	-5.75435702	2.02E-06	0.000238389	4.282880665
cg22513455	chr3	118955844	-	cg22513455	NA	NA	NA	NA	NA	NA	chr3:118959339-118959934	N_Shelf	B4GALT4;B4GALT4	NM_212543;NM_003778	5'UTR;5'UTR			NA				NA	0.06105004	0.818671994	5.908886927	1.29E-06	0.000184861	4.736000612
cg27089226	chr3	195907142	+	cg27089226	NA	NA	NA	NA	NA	NA		OpenSea					DMR	TRUE		3:195906003-195907382	Promoter_Associated	NA	0.050710683	0.517651456	4.421340345	0.000101205	0.003114914	0.409986019
cg19687728	chr14	86042531	-	cg19687728	NA	NA	NA	NA	NA	NA		OpenSea	FLRT2	NM_013231	5'UTR			TRUE				NA	-0.073085292	0.463617607	-4.249829646	0.000165983	0.004464394	-0.074766824
cg10995873	chr3	114102615	+	cg10995873	NA	NA	NA	NA	NA	NA		OpenSea	ZBTB20;ZBTB20;ZBTB20;ZBTB20;ZBTB20;ZBTB20;ZBTB20	NM_001164345;NM_001164346;NM_001164347;NM_001164344;NM_015642;NM_001164343;NM_001164342	5'UTR;5'UTR;5'UTR;5'UTR;5'UTR;5'UTR;TSS200			NA		3:114102192-114103467	Unclassified	NA	-0.087117703	0.54399123	-5.611537351	3.08E-06	0.000304451	3.863975862
cg02908438	chr7	130027809	+	cg02908438	NA	NA	NA	NA	NA	NA		OpenSea	CPA1	NM_001868	Body			TRUE				NA	-0.09570223	0.503457806	-5.244720821	9.09E-06	0.000595547	2.789489167
cg02737379	chr3	119379530	+	cg02737379	NA	NA	NA	NA	NA	NA		OpenSea	POPDC2	NM_022135	TSS200			NA				NA	-0.063698294	0.460641746	-5.301155319	7.69E-06	0.000535059	2.954529422
cg02888490	chr6	30130458	+	cg02888490	NA	NA	NA	NA	NA	NA		OpenSea	TRIM15	NM_033229	TSS1500			NA				NA	-0.054513408	0.265496911	-4.778160468	3.58E-05	0.001502167	1.432709986
cg09424275	chr16	1510712	+	cg09424275	NA	NA	NA	NA	NA	NA	chr16:1510882-1511423	N_Shore	CLCN7;CLCN7	NM_001287;NM_001114331	Body;Body			NA	16:1450708-1451424			NA	-0.057936178	0.481193024	-6.348857352	3.55E-07	9.59E-05	6.022714536
cg06723057	chr16	28549923	+	cg06723057	NA	NA	NA	NA	NA	NA		OpenSea	NUPR1;NUPR1	NM_001042483;NM_012385	Body;Body			NA				NA	-0.044738652	0.479273739	-4.607805502	5.89E-05	0.002126918	0.942340146
cg02647929	chr16	4714080	+	cg02647929	NA	NA	NA	NA	NA	NA		OpenSea	MGRN1;MGRN1;MGRN1;MGRN1	NM_015246;NM_001142291;NM_001142290;NM_001142289	Body;Body;Body;Body			NA	16:4654055-4654231			NA	0.0433677	0.78519887	4.256319611	0.000162916	0.004407542	-0.056519828
cg24518098	chr1	2146288	-	cg24518098	NA	NA	NA	NA	NA	NA	chr1:2144199-2144497	S_Shore						NA		1:2146282-2146658	Unclassified_Cell_type_specific	NA	-0.039516465	0.290305478	-4.427271406	9.95E-05	0.003081512	0.426838696
cg12600692	chr2	198809390	+	cg12600692	rs1518365	0.303675	NA	NA	NA	NA		OpenSea	PLCL1	NM_006226	Body			TRUE				NA	-0.075005781	0.228837701	-4.172950265	0.000206929	0.005245109	-0.290297694
cg25965776	chr4	53823843	+	cg25965776	NA	NA	NA	NA	NA	NA		OpenSea	SCFD2	NM_152540	Body			TRUE				NA	-0.04902703	0.227281931	-4.222046667	0.000179768	0.004734159	-0.152789765
cg24128590	chr14	74185274	-	cg24128590	NA	NA	NA	NA	NA	NA	chr14:74185482-74185994	N_Shore	C14orf43;C14orf43	NM_194278;NM_001043318	3'UTR;3'UTR			TRUE	14:73254975-73255152			NA	-0.088153769	0.511683291	-6.247838139	4.76E-07	0.000111066	5.727934347
cg12077664	chr12	125145446	-	cg12077664	NA	NA	NA	NA	NA	NA	chr12:125145445-125145669	Island						NA	12:123711399-123711622			NA	-0.062564467	0.251635779	-4.998666736	1.87E-05	0.000959111	2.071911
cg14856679	chr22	42086191	+	cg14856679	NA	NA	NA	NA	NA	NA	chr22:42084641-42085014	S_Shore	C22orf46;NHP2L1	NM_001142964;NM_001003796	TSS1500;TSS1500			NA				NA	-0.06675332	0.416356541	-4.25549624	0.000163302	0.004414374	-0.058835234
cg02919122	chr3	112109797	+	cg02919122	NA	NA	NA	NA	NA	NA		OpenSea						TRUE				NA	-0.034336565	0.095999813	-4.200708507	0.000191113	0.004953913	-0.212611976
cg01194073	chr14	101175302	+	cg01194073	NA	NA	NA	NA	NA	NA	chr14:101175195-101176267	Island						TRUE	14:100244968-100245789			TRUE	-0.100948533	0.301461269	-6.378078704	3.26E-07	9.14E-05	6.107890908
cg10382814	chr1	160312182	-	cg10382814	rs60130110	0.025594	NA	NA	NA	NA	chr1:160312928-160313338	N_Shore	COPA;COPA;NCSTN	NM_004371;NM_001098398;NM_015331	Body;Body;TSS1500			NA		1:160312020-160313617	Promoter_Associated	NA	-0.021186192	0.095017482	-3.955478	0.000384149	0.008312553	-0.893195858
cg19566586	chr5	180622643	+	cg19566586	NA	NA	NA	NA	NA	NA	chr5:180622178-180622658	Island	TRIM7;TRIM7;TRIM7;TRIM7;TRIM7	NM_203293;NM_203296;NM_203297;NM_203295;NM_203294	Body;Body;Body;Body;Body			NA	5:180554820-180555264			NA	-0.038504749	0.661207156	-4.509113661	7.85E-05	0.00259993	0.659945626
cg03252313	chr7	148117075	+	cg03252313	NA	NA	NA	NA	NA	NA		OpenSea	CNTNAP2	NM_014141	3'UTR			NA		7:148117072-148117222	Unclassified_Cell_type_specific	NA	0.044681533	0.879190023	4.492616164	8.23E-05	0.002688089	0.612875
cg11534938	chr10	135095683	+	cg11534938	NA	NA	NA	NA	NA	NA	chr10:135097516-135097801	N_Shore	TUBGCP2	NM_006659	Body			NA	10:134945645-134945948			NA	-0.020538208	0.824404641	-4.124606371	0.000237596	0.005806113	-0.42521926
cg05697253	chr16	4745215	+	cg05697253	NA	NA	NA	NA	NA	NA	chr16:4743043-4744231	S_Shore	NUDT16L1	NM_032349	3'UTR			NA		16:4745074-4745261	Promoter_Associated	NA	-0.03815437	0.459293483	-4.478220817	8.58E-05	0.002767714	0.571835314
cg21497082	chr6	31111270	-	cg21497082	NA	NA	NA	NA	NA	NA		OpenSea	CCHCR1;CCHCR1;CCHCR1	NM_001105563;NM_019052;NM_001105564	Body;Body;Body			TRUE				TRUE	-0.041970928	0.425426748	-4.1948474	0.00019435	0.005016479	-0.229028043
cg22332666	chr2	190628945	+	cg22332666	NA	NA	NA	NA	NA	NA		OpenSea	OSGEPL1	NM_022353	TSS1500			NA				NA	-0.064429487	0.43020197	-4.499285369	8.07E-05	0.002651095	0.631898721
cg09752271	chr11	125658038	-	cg09752271	NA	NA	NA	NA	NA	NA		OpenSea	PATE3;PATE3	NM_001129883;NM_001129883	1stExon;5'UTR			NA				NA	0.046552827	0.754529437	4.175580945	0.000205376	0.005215907	-0.282941989
cg12913512	chr5	24488007	-	cg12913512	NA	NA	NA	NA	NA	NA		OpenSea	CDH10	NM_006727	Body			NA	5:24523764-24523837			NA	-0.084719768	0.48928082	-4.248247053	0.00016674	0.004481377	-0.079215188
cg12458932	chr2	224937869	-	cg12458932	NA	NA	NA	NA	NA	NA		OpenSea						TRUE				NA	-0.058688248	0.570887365	-4.390944467	0.000110508	0.003325228	0.323707691
cg08846870	chr19	15568360	+	cg08846870	NA	NA	NA	NA	NA	NA	chr19:15568027-15569227	Island	RASAL3	NM_022904	Body			TRUE	19:15428605-15430216			TRUE	-0.045550455	0.110535626	-3.957475823	0.000381986	0.008276999	-0.887706824
cg19936372	chr17	79801451	+	cg19936372	NA	NA	NA	NA	NA	NA	chr17:79799286-79799624	S_Shore	P4HB	NM_000918	3'UTR			NA	17:77394696-77394797			TRUE	-0.040804305	0.783421966	-4.483467237	8.45E-05	0.002736986	0.586788724
cg18331412	chr5	135364986	+	cg18331412	rs4976361	0.014175	NA	NA	NA	NA	chr5:135364507-135365036	Island	TGFBI	NM_000358	Body		CDMR	NA	5:135392467-135392992			TRUE	-0.047721722	0.205282334	-4.001124716	0.000337595	0.007541641	-0.767541053
cg20443278	chr17	77962098	-	cg20443278	NA	NA	NA	NA	NA	NA	chr17:77965805-77966296	N_Shelf	TBC1D16	NM_019020	Body		CDMR	NA	17:75576534-75576972	17:77961972-77962126	Unclassified_Cell_type_specific	TRUE	-0.059276582	0.19990545	-5.895363816	1.34E-06	0.000188446	4.696360837
cg02830202	chr16	86953383	-	cg02830202	NA	NA	NA	NA	NA	NA		OpenSea						NA	16:85510459-85510912			NA	-0.083446644	0.394704223	-4.849094829	2.91E-05	0.001303925	1.637843197
cg24117468	chr5	131562848	+	cg24117468	NA	NA	NA	NA	NA	NA	chr5:131563094-131563954	N_Shore	P4HA2;P4HA2;P4HA2;P4HA2;P4HA2;P4HA2;P4HA2	NM_001017973;NM_001142598;NM_004199;NM_001017973;NM_001142599;NM_001017974;NM_004199	5'UTR;5'UTR;5'UTR;1stExon;5'UTR;5'UTR;1stExon			NA				NA	-0.064927428	0.209850047	-4.768036125	3.69E-05	0.001536866	1.403473946
cg12634306	chr1	40098811	-	cg12634306	NA	NA	NA	NA	NA	NA		OpenSea	HEYL	NM_014571	Body		DMR	TRUE	1:39871182-39871469			TRUE	-0.091133002	0.166827398	-5.50638219	4.20E-06	0.00036611	3.555630138
cg04875062	chr1	17305562	-	cg04875062	NA	NA	NA	NA	NA	NA	chr1:17306551-17307363	N_Shore	MFAP2;MFAP2;MFAP2;MFAP2	NM_001135248;NM_017459;NM_001135247;NM_002403	5'UTR;5'UTR;5'UTR;5'UTR			TRUE		1:17305351-17305574	Unclassified_Cell_type_specific	NA	-0.057611828	0.455006059	-5.430024611	5.26E-06	0.000422503	3.331845613
cg23930334	chr11	64993335	+	cg23930334	rs239261	0.09926	NA	NA	NA	NA	chr11:64993280-64993484	Island	SLC22A20	NM_001004326	Body			TRUE	11:64749620-64749994	11:64992380-64993985	Unclassified	TRUE	-0.03487539	0.065321052	-4.465842726	8.90E-05	0.002840557	0.536571663
cg22302929	chr6	28554373	-	cg22302929	NA	NA	NA	NA	NA	NA	chr6:28554863-28555124	N_Shore	SCAND3	NM_052923	1stExon		RDMR	TRUE				NA	-0.041473862	0.540595118	-4.073774495	0.000274646	0.006474162	-0.566549415
cg04259752	chr8	23262159	-	cg04259752	NA	NA	NA	NA	NA	NA	chr8:23260442-23261867	S_Shore	LOXL2	NM_002318	TSS1500		RDMR	NA				NA	-0.0576626	0.399465487	-4.793277032	3.42E-05	0.00146008	1.476382209
cg03723247	chr12	115135238	-	cg03723247	NA	NA	NA	NA	NA	NA	chr12:115135925-115136350	N_Shore					RDMR	NA	12:113619245-113619773			NA	0.061479693	0.549614357	3.965637248	0.000373273	0.008130836	-0.865273158
cg23059461	chr10	72362694	-	cg23059461	NA	NA	NA	NA	NA	NA	chr10:72360255-72360605	S_Shelf	PRF1;PRF1	NM_005041;NM_001083116	TSS200;TSS200			NA		10:72361599-72363398	Unclassified_Cell_type_specific	NA	0.04343279	0.689234521	4.829158614	3.08E-05	0.001356602	1.580139255
cg02493211	chr11	118781633	-	cg02493211	NA	NA	NA	NA	NA	NA	chr11:118781060-118781732	Island	BCL9L	NM_182557	TSS200			TRUE	11:118286271-118286989	11:118781076-118781706	Unclassified_Cell_type_specific	TRUE	-0.064309887	0.176742839	-4.11017897	0.000247583	0.005980806	-0.465389167
cg04774469	chr14	21562632	-	cg04774469	NA	NA	NA	NA	NA	NA	chr14:21558547-21561443	S_Shore	ZNF219;ZNF219;ZNF219	NM_001102454;NM_016423;NM_001101672	5'UTR;5'UTR;5'UTR			NA				TRUE	-0.059343323	0.26259181	-6.328501027	3.76E-07	9.91E-05	5.96335292
cg23733260	chr3	107381326	+	cg23733260	NA	NA	NA	NA	NA	NA		OpenSea	BBX;BBX	NM_020235;NM_001142568	5'UTR;5'UTR			TRUE				NA	-0.099639847	0.707727015	-5.878577492	1.40E-06	0.000194341	4.647151291
cg12597839	chr1	110036141	-	cg12597839	NA	NA	NA	NA	NA	NA	chr1:110036545-110036943	N_Shore	CYB561D1;CYB561D1;CYB561D1;CYB561D1;CYB561D1	NM_001134403;NM_182580;NM_001134402;NM_001134400;NM_001134404	TSS1500;TSS1500;TSS1500;TSS1500;TSS1500			NA				NA	-0.041292488	0.334236104	-5.189952331	1.07E-05	0.00066296	2.629461519
cg26950756	chr15	78707683	+	cg26950756	NA	NA	NA	NA	NA	NA		OpenSea						TRUE				NA	-0.073795763	0.260478373	-6.002958521	9.75E-07	0.000159666	5.011643639
cg17374433	chr10	119876327	-	cg17374433	NA	NA	NA	NA	NA	NA		OpenSea	CASC2;CASC2	NR_026940;NR_026939	Body;Body			TRUE				NA	-0.052812058	0.114977419	-4.138232178	0.000228528	0.005646774	-0.387240668
cg13898875	chr2	36980923	-	cg13898875	NA	NA	NA	NA	NA	NA		OpenSea	VIT	NM_053276	Body			TRUE				NA	-0.070405325	0.623293963	-7.034508523	4.90E-08	3.96E-05	8.006810806
cg22776912	chr15	81630789	+	cg22776912	NA	NA	NA	NA	NA	NA		OpenSea	TMC3	NM_001080532	Body			TRUE				NA	-0.064123425	0.357997237	-4.636777519	5.41E-05	0.002008836	1.025488795
cg19122948	chr17	80207982	-	cg19122948	NA	NA	NA	NA	NA	NA	chr17:80208196-80208439	N_Shore	CSNK1D;CSNK1D	NM_001893;NM_139062	Body;Body			NA	17:77801169-77801695			NA	-0.043899969	0.572028259	-4.816451895	3.20E-05	0.001394685	1.543380976
cg10897459	chr7	73237042	+	cg10897459	NA	NA	NA	NA	NA	NA		OpenSea						TRUE		7:73236983-73237195	Unclassified_Cell_type_specific	TRUE	-0.053425527	0.182249023	-4.31377613	0.000138084	0.00390427	0.105364061
cg04239247	chr1	93964821	+	cg04239247	rs60046384	0.011436	NA	NA	NA	NA		OpenSea	FNBP1L;FNBP1L;FNBP1L	NM_017737;NM_001164473;NM_001024948	Body;Body;Body			TRUE				NA	-0.060353027	0.330012086	-5.449364912	4.97E-06	0.000407277	3.38851466
cg07522190	chr16	28925877	-	cg07522190	NA	NA	NA	NA	NA	NA		OpenSea	RABEP2	NM_024816	Body			NA	16:28833258-28833484			NA	-0.020817597	0.928467577	-3.95907288	0.000380266	0.008247203	-0.883318198
cg25328384	chr19	45165815	+	cg25328384	NA	NA	NA	NA	NA	NA		OpenSea	PVR;PVR;PVR	NM_006505;NM_001135769;NM_001135768	3'UTR;3'UTR;3'UTR			TRUE				NA	-0.088092688	0.51687713	-4.507129578	7.89E-05	0.002610127	0.654282526
cg00123090	chr1	234667087	+	cg00123090	rs172035	0.37222	NA	NA	NA	NA		OpenSea						NA	1:232733601-232734001			NA	-0.030271164	0.294216017	-4.030328055	0.000310754	0.007103336	-0.686892748
cg06795523	chr2	58358974	-	cg06795523	NA	NA	NA	NA	NA	NA		OpenSea	VRK2;VRK2;VRK2;VRK2;VRK2;VRK2	NM_001130483;NM_001136027;NM_006296;NM_001130482;NM_001130480;NM_001130481	Body;Body;Body;Body;Body;Body			TRUE				NA	-0.059556869	0.634045855	-4.421621431	0.000101122	0.003114387	0.410784578
cg19666541	chr15	31516111	-	cg19666541	rs3743237	0.094434	NA	NA	NA	NA		OpenSea						TRUE	15:29303403-29303440			NA	-0.055343116	0.197048258	-5.105250967	1.37E-05	0.000781921	2.382290587
cg14343733	chr9	130703735	-	cg14343733	rs41305605	0.048903	NA	NA	NA	NA	chr9:130706912-130707273	N_Shelf	FAM102A;FAM102A	NM_203305;NM_001035254	3'UTR;3'UTR			NA				NA	-0.048562312	0.491032977	-5.667207958	2.62E-06	0.000277208	4.027259922
cg18295744	chr10	80872926	-	cg18295744	NA	NA	NA	NA	NA	NA		OpenSea	ZMIZ1	NM_020338	5'UTR			TRUE				TRUE	-0.038216369	0.586288553	-4.492972121	8.22E-05	0.002685839	0.613890189
cg19445684	chr5	142077529	+	cg19445684	NA	NA	NA	NA	NA	NA		OpenSea	FGF1;FGF1;FGF1;FGF1;FGF1;FGF1	NM_001144935;NM_001144934;NR_026696;NR_026695;NM_001144934;NM_001144935	5'UTR;5'UTR;Body;Body;1stExon;1stExon			TRUE				NA	-0.045865016	0.403565467	-5.358378981	6.50E-06	0.000481453	3.122006879
cg14634687	chr17	47094252	-	cg14634687	NA	NA	NA	NA	NA	NA	chr17:47091037-47091567	S_Shelf	IGF2BP1;IGF2BP1	NM_006546;NM_001160423	Body;Body			NA				TRUE	-0.041825296	0.142545454	-5.24269583	9.14E-06	0.000597494	2.783569779
cg03443944	chr17	4872326	+	cg03443944	NA	NA	NA	NA	NA	NA	chr17:4870189-4871710	S_Shore	CAMTA2;CAMTA2;CAMTA2;CAMTA2;SPAG7	NM_015099;NM_001171167;NM_001171166;NM_001171168;NM_004890	Body;Body;Body;Body;TSS1500			TRUE	17:4810749-4813051	17:4870069-4873104	Promoter_Associated	NA	-0.040312459	0.386661417	-4.936910577	2.25E-05	0.001082724	1.892459106
cg00073460	chr6	149806502	+	cg00073460	rs2179368	0.496414	NA	NA	NA	NA		OpenSea	ZC3H12D	NM_207360	TSS1500			NA		6:149805583-149806902	Promoter_Associated	NA	-0.053428908	0.191344636	-5.150165752	1.20E-05	0.000716167	2.51330713
cg27078890	chr11	128457459	+	cg27078890	NA	NA	NA	NA	NA	NA		OpenSea	ETS1	NM_001143820	TSS200			NA				NA	-0.053222994	0.198861684	-4.541065165	7.15E-05	0.002434874	0.751222208
cg24838136	chr3	124887734	+	cg24838136	NA	NA	NA	NA	NA	NA		OpenSea	SLC12A8	NM_024628	Body			TRUE				NA	-0.048360568	0.46280507	-4.395923184	0.000108929	0.003288609	0.33782937
cg06222087	chr20	60638858	-	cg06222087	rs6142941	0.170293	NA	NA	NA	NA	chr20:60638612-60638982	Island	TAF4	NM_003185	Body			TRUE	20:60071821-60072398	20:60637939-60640028	Promoter_Associated	NA	-0.032223731	0.525698745	-5.753961089	2.03E-06	0.000238575	4.281719392
cg16295461	chr4	154058383	-	cg16295461	NA	NA	NA	NA	NA	NA		OpenSea						TRUE				TRUE	-0.094463552	0.286988695	-4.714448399	4.31E-05	0.001714507	1.248915556
cg08879544	chr15	39490883	-	cg08879544	NA	NA	NA	NA	NA	NA		OpenSea						TRUE				NA	-0.090205534	0.538963724	-6.354833756	3.48E-07	9.48E-05	6.040138527
cg22266824	chr4	159918056	+	cg22266824	NA	NA	NA	NA	NA	NA		OpenSea	C4orf45	NM_152543	Body			TRUE				TRUE	-0.047582246	0.227013316	-3.938804369	0.000402672	0.008611096	-0.938968647
cg08753951	chr22	20236751	-	cg08753951	NA	NA	NA	NA	NA	NA		OpenSea	MIR1286;RTN4R	NR_031618;NM_023004	TSS200;Body			NA				NA	-0.060803186	0.481310319	-6.730361826	1.17E-07	5.79E-05	7.130794344
cg02824980	chr19	15783725	-	cg02824980	NA	NA	NA	NA	NA	NA		OpenSea	CYP4F12	NM_023944	TSS200			NA				TRUE	-0.032433273	0.121128284	-4.27804726	0.000153048	0.004215636	0.004626503
cg25507719	chr15	57620452	+	cg25507719	rs77453926	0.011719	NA	NA	NA	NA	chr15:57618436-57618706	S_Shore						TRUE				TRUE	-0.07402141	0.444050988	-5.485925184	4.46E-06	0.000381216	3.49566372
cg07787614	chr17	76037364	-	cg07787614	NA	NA	NA	NA	NA	NA	chr17:76037074-76037323	S_Shore	TNRC6C;TNRC6C	NM_018996;NM_001142640	5'UTR;5'UTR		RDMR	NA		17:76036732-76037572	Unclassified	TRUE	-0.043873622	0.079974441	-4.378118807	0.000114682	0.003415077	0.287347817
cg11252953	chr17	80358829	-	cg11252953	NA	NA	NA	NA	NA	NA	chr17:80361614-80362151	N_Shelf	C17orf101;C17orf101	NM_175902;NM_024648	Body;Body			NA	17:77952075-77952209	17:80358517-80359114	Unclassified_Cell_type_specific	TRUE	0.034193857	0.790102637	4.481634847	8.50E-05	0.002748266	0.581565552
cg04688889	chr12	57581972	-	cg04688889	rs35146543	0.021108	NA	NA	NA	NA	chr12:57579320-57579625	S_Shelf	LRP1	NM_002332	Body			NA				NA	-0.038539874	0.639953892	-4.139161904	0.000227921	0.005634709	-0.384647861
cg25702652	chr2	164204628	-	cg25702652	NA	NA	NA	NA	NA	NA	chr2:164204740-164205039	N_Shore						TRUE				TRUE	-0.056285407	0.508069385	-5.429060958	5.28E-06	0.000423158	3.329022258
cg10221896	chr16	79263595	+	cg10221896	rs12448112	0.010969	NA	NA	NA	NA		OpenSea						NA	16:77820871-77821262			NA	-0.050920337	0.341187088	-4.999230784	1.87E-05	0.000958158	2.073551402
cg23859635	chr2	42795262	+	cg23859635	NA	NA	NA	NA	NA	NA	chr2:42795847-42796230	N_Shore	MTA3	NM_020744	TSS1500			TRUE		2:42795180-42796994	Promoter_Associated	TRUE	-0.061335246	0.246157056	-5.106720389	1.36E-05	0.000779893	2.386574953
cg05241431	chr16	49895551	+	cg05241431	NA	NA	NA	NA	NA	NA	chr16:49888474-49893354	S_Shelf						NA				NA	-0.024692446	0.797644206	-4.048849168	0.000294826	0.006839239	-0.635642793
cg06073139	chr16	58718950	-	cg06073139	rs8058969	0.48874	NA	NA	NA	NA	chr16:58718309-58718703	S_Shore	SLC38A7	NM_018231	TSS1500			NA		16:58717254-58719146	Promoter_Associated	NA	-0.073496217	0.215656541	-5.278422014	8.23E-06	0.000558492	2.888030476
cg06285475	chr10	73885299	+	cg06285475	NA	NA	NA	NA	NA	NA		OpenSea	ASCC1	NM_015947	Body			TRUE				NA	-0.086534114	0.539998033	-5.844975566	1.55E-06	0.000204617	4.548633079
cg01020484	chr14	74185294	+	cg01020484	NA	NA	NA	NA	NA	NA	chr14:74185482-74185994	N_Shore	C14orf43;C14orf43	NM_194278;NM_001043318	3'UTR;3'UTR			TRUE	14:73254975-73255152			NA	-0.058323998	0.463978294	-5.346142171	6.74E-06	0.000491626	3.086183287
cg13824877	chr6	170453283	+	cg13824877	NA	NA	NA	NA	NA	NA	chr6:170453924-170454935	N_Shore						NA	6:170295178-170295209			NA	-0.056937415	0.481006305	-4.717407328	4.28E-05	0.001703394	1.257441325
cg21577836	chr1	175568710	-	cg21577836	NA	NA	NA	NA	NA	NA	chr1:175568376-175568808	Island	TNR	NM_003285	5'UTR			NA	1:173835025-173835466	1:175568492-175568759	Unclassified_Cell_type_specific	NA	-0.038060845	0.138269037	-4.661891348	5.03E-05	0.001909451	1.097650669
cg20853943	chr2	49082301	-	cg20853943	NA	NA	NA	NA	NA	NA		OpenSea						TRUE				NA	-0.081824041	0.493138359	-5.341288907	6.84E-06	0.000496158	3.071976658
cg04798016	chr11	65375067	+	cg04798016	NA	NA	NA	NA	NA	NA	chr11:65374699-65375308	Island	MAP3K11	NM_002419	Body			TRUE	11:65131030-65131884	11:65375059-65375157	Gene_Associated_Cell_type_specific	TRUE	-0.073126335	0.473602775	-4.588576658	6.23E-05	0.002211186	0.887214512
cg26422861	chr7	56160737	-	cg26422861	NA	NA	NA	NA	NA	NA		OpenSea	PHKG1	NM_006213	TSS200			NA				TRUE	-0.05933792	0.202704934	-6.354412632	3.49E-07	9.49E-05	6.038910815
cg02654291	chr9	86572014	-	cg02654291	NA	NA	NA	NA	NA	NA	chr9:86571047-86572027	Island	C9orf64	NM_032307	TSS1500			TRUE	9:85760815-85761847	9:86570894-86572149	Unclassified_Cell_type_specific	NA	-0.045266378	0.1930751	-5.533944545	3.87E-06	0.000348712	3.636436498
cg06245338	chr17	74410839	+	cg06245338	NA	NA	NA	NA	NA	NA		OpenSea	UBE2O	NM_022066	Body			TRUE				NA	-0.023669538	0.317721954	-3.910740964	0.000435836	0.009124249	-1.015853138
cg04452362	chr13	114061812	-	cg04452362	NA	NA	NA	NA	NA	NA		OpenSea						NA	13:113109635-113110413			NA	0.043095271	0.776797488	5.084391942	1.46E-05	0.000814766	2.321487103
cg07397612	chr22	47423986	+	cg07397612	NA	NA	NA	NA	NA	NA	chr22:47424214-47424475	N_Shore	TBC1D22A	NM_014346	Body			NA				NA	-0.046022365	0.644891243	-4.194875203	0.000194335	0.00501638	-0.228950186
cg24083720	chr2	124445420	+	cg24083720	NA	NA	NA	NA	NA	NA		OpenSea						NA	2:124161808-124161973			NA	-0.063390504	0.503088698	-4.661777964	5.03E-05	0.001909745	1.097324697
cg01132696	chr6	33048558	-	cg01132696	rs1042121	0.476645	NA	NA	NA	NA	chr6:33048416-33048814	Island	HLA-DPB1	NM_002121	Body			TRUE	6:33156288-33156750			NA	-0.047448342	0.107554461	-3.93100893	0.000411629	0.008750839	-0.960345309
cg10548163	chr15	101228329	-	cg10548163	rs13313459	0.156164	NA	NA	NA	NA		OpenSea						TRUE				NA	-0.095397068	0.464993874	-5.658006882	2.69E-06	0.000281121	4.000271858
cg14044785	chr2	43560368	+	cg14044785	NA	NA	NA	NA	NA	NA		OpenSea	THADA;THADA	NM_022065;NM_001083953	Body;Body			TRUE				NA	-0.063370696	0.165076918	-5.513756057	4.11E-06	0.000361176	3.577247334
cg18320854	chr17	79001543	-	cg18320854	NA	NA	NA	NA	NA	NA		OpenSea						TRUE	17:76615935-76616454			NA	-0.061864578	0.20538628	-4.526148608	7.47E-05	0.002511352	0.708591484
cg25551168	chr20	3065343	-	cg25551168	NA	NA	NA	NA	NA	NA	chr20:3063005-3064146	S_Shore	AVP;AVP	NM_000490;NM_000490	5'UTR;1stExon			NA				NA	0.041701862	0.723069743	4.016689463	0.000323019	0.007298702	-0.724581922
cg20415947	chr1	235043974	-	cg20415947	NA	NA	NA	NA	NA	NA		OpenSea						TRUE				NA	-0.067668691	0.193929834	-4.253741212	0.000164128	0.004429178	-0.063770133
cg23471348	chr19	19611900	+	cg23471348	NA	NA	NA	NA	NA	NA	chr19:19611938-19612307	N_Shore	GATAD2A	NM_017660	Body			NA	19:19472834-19473326	19:19611867-19612099	Gene_Associated_Cell_type_specific	NA	-0.026020528	0.739685954	-4.22601737	0.000177731	0.00469634	-0.141647948
cg09706243	chr11	67121634	-	cg09706243	NA	NA	NA	NA	NA	NA	chr11:67120856-67121228	S_Shore	LOC100130987;POLD4	NR_024469;NM_021173	Body;TSS1500			NA		11:67120301-67122651	Promoter_Associated	NA	-0.043174262	0.14208737	-6.721199894	1.20E-07	5.88E-05	7.104295016
cg23668195	chr2	62805851	+	cg23668195	rs75675052	0.016942	NA	NA	NA	NA		OpenSea						TRUE				NA	-0.049203525	0.211020234	-3.874170066	0.000483076	0.009863947	-1.115745842
cg19276343	chr1	41303922	+	cg19276343	NA	NA	NA	NA	NA	NA	chr1:41303355-41304436	Island	KCNQ4;KCNQ4	NM_004700;NM_172163	Body;Body			NA	1:41075951-41076931			NA	-0.076328473	0.510775878	-4.260780037	0.000160841	0.004368431	-0.043974419
cg00320288	chr16	85863167	-	cg00320288	NA	NA	NA	NA	NA	NA	chr16:85863381-85863601	N_Shore						NA				NA	0.055303443	0.827656683	6.000213085	9.83E-07	0.000160018	5.003602085
cg01973695	chr11	128560328	-	cg01973695	NA	NA	NA	NA	NA	NA	chr11:128560103-128560537	Island						TRUE	11:128065314-128065736			NA	-0.059714239	0.223718576	-4.659521517	5.06E-05	0.00191845	1.09083787
cg13565670	chr12	133077311	+	cg13565670	NA	NA	NA	NA	NA	NA	chr12:133073397-133073632	S_Shelf	FBRSL1	NM_001142641	Body			NA		12:133077054-133077634	Unclassified_Cell_type_specific	NA	-0.044540334	0.479922135	-4.723594293	4.20E-05	0.001682036	1.275271492
cg03726357	chr8	29259693	+	cg03726357	NA	NA	NA	NA	NA	NA		OpenSea						TRUE		8:29259667-29259745	Unclassified_Cell_type_specific	NA	-0.048344735	0.200833141	-4.548505416	7.00E-05	0.002399863	0.772497831
cg15454043	chr8	16942004	+	cg15454043	rs6996466	0.204117	NA	NA	NA	NA		OpenSea	EFHA2	NM_181723	Body			TRUE				NA	-0.09602508	0.516733542	-5.186004607	1.08E-05	0.000667788	2.61793255
cg26807095	chr6	1833916	-	cg26807095	NA	NA	NA	NA	NA	NA		OpenSea	GMDS	NM_001500	Body			TRUE				NA	-0.048845699	0.231830814	-3.924043266	0.000419797	0.008875429	-0.979433769
cg17653583	chr7	116822483	+	cg17653583	rs115137230	0.023458	NA	NA	NA	NA		OpenSea	ST7OT3;ST7;ST7	NR_002332;NM_018412;NM_021908	TSS1500;Body;Body			NA				NA	-0.062861075	0.694843292	-3.930972921	0.000411671	0.008751276	-0.960444017
cg12394201	chr11	43942418	-	cg12394201	NA	NA	NA	NA	NA	NA		OpenSea						TRUE				TRUE	0.093890327	0.203612724	9.648388667	4.15E-11	9.91E-07	15.12546799
cg22620027	chr1	21824391	+	cg22620027	NA	NA	NA	NA	NA	NA		OpenSea						TRUE		1:21823959-21824563	Unclassified_Cell_type_specific	NA	-0.052460115	0.539197986	-4.831727717	3.06E-05	0.001348811	1.587573159
cg00672712	chr7	99752629	+	cg00672712	NA	NA	NA	NA	NA	NA	chr7:99755854-99756459	N_Shelf	C7orf43	NM_018275	3'UTR			NA				NA	-0.034510201	0.455194291	-4.235470855	0.000172972	0.004602822	-0.115109131
cg04723679	chr15	62548919	+	cg04723679	NA	NA	NA	NA	NA	NA		OpenSea						NA				NA	-0.067305327	0.535813592	-5.112190973	1.34E-05	0.000771437	2.402526617
cg00027669	chr17	37382699	-	cg00027669	NA	NA	NA	NA	NA	NA	chr17:37380953-37382363	S_Shore	STAC2	NM_198993	TSS1500		CDMR	NA				NA	-0.032739216	0.453759096	-4.144610126	0.0002244	0.005572013	-0.369450303
cg05932139	chr16	680872	+	cg05932139	NA	NA	NA	NA	NA	NA	chr16:682634-687106	N_Shore	WFIKKN1	NM_053284	TSS200			NA		16:680843-681664	Unclassified_Cell_type_specific	NA	-0.029353305	0.241463978	-4.260747415	0.000160856	0.004368565	-0.044066185
cg09889778	chr12	43110559	+	cg09889778	NA	NA	NA	NA	NA	NA		OpenSea						TRUE				NA	-0.067363774	0.493363497	-4.478026691	8.59E-05	0.002768322	0.571282092
cg25607383	chr6	30853569	+	cg25607383	NA	NA	NA	NA	NA	NA	chr6:30852102-30852676	S_Shore	DDR1;DDR1	NM_013993;NM_001954	5'UTR;5'UTR			NA				NA	-0.049590762	0.244392943	-5.536481142	3.85E-06	0.000346986	3.643873816
cg20502977	chr2	238235136	+	cg20502977	NA	NA	NA	NA	NA	NA		OpenSea	COL6A3;COL6A3;COL6A3	NM_004369;NM_057166;NM_057167	Body;Body;Body			TRUE				NA	-0.080519799	0.309121653	-5.643268161	2.81E-06	0.000287983	3.957041703
cg08368875	chr10	134334241	-	cg08368875	NA	NA	NA	NA	NA	NA		OpenSea						NA	10:134184231-134184285			NA	-0.059810257	0.378579488	-7.182302738	3.21E-08	3.32E-05	8.429685409
cg25397111	chr17	2592953	-	cg25397111	NA	NA	NA	NA	NA	NA	chr17:2593028-2594044	N_Shore	KIAA0664	NM_015229	3'UTR			NA	17:2539512-2541298	17:2592784-2593006	Unclassified_Cell_type_specific	NA	-0.0433898	0.509300417	-4.517105593	7.67E-05	0.002558802	0.682762555
cg10555800	chr1	168356606	+	cg10555800	NA	NA	NA	NA	NA	NA		OpenSea					DMR	TRUE	1:166623159-166623298	1:168356052-168356787	Unclassified	NA	-0.047702268	0.156857532	-4.183161546	0.000200966	0.005134241	-0.261737861
cg15383520	chr11	44656338	-	cg15383520	NA	NA	NA	NA	NA	NA		OpenSea						TRUE				TRUE	-0.056115873	0.175640906	-5.542358631	3.78E-06	0.000344718	3.661107026
cg24929861	chr4	2942425	-	cg24929861	NA	NA	NA	NA	NA	NA		OpenSea	C4orf10;NOP14	NR_015453;NM_003703	Body;Body			NA	4:2912155-2912313			NA	-0.029668816	0.755674219	-4.024542801	0.0003159	0.007184671	-0.702885087
cg22858169	chr7	128832645	+	cg22858169	NA	NA	NA	NA	NA	NA	chr7:128828333-128829366	S_Shelf	SMO	NM_005631	Body			NA				NA	-0.032917666	0.384660389	-4.488626397	8.33E-05	0.002709986	0.601497461
cg03228931	chr12	58236348	-	cg03228931	NA	NA	NA	NA	NA	NA	chr12:58238840-58241046	N_Shelf	CTDSP2	NM_005730	Body		RDMR	NA		12:58236269-58236936	Unclassified	NA	-0.044757903	0.670928451	-4.855585077	2.85E-05	0.001287944	1.656637037
cg06978117	chr11	111155014	+	cg06978117	NA	NA	NA	NA	NA	NA		OpenSea	C11orf53	NM_198498	Body			NA	11:110660099-110660289			NA	-0.076073047	0.403833413	-4.451404543	9.28E-05	0.002927202	0.49546875
cg14883961	chr8	127846077	-	cg14883961	NA	NA	NA	NA	NA	NA		OpenSea						TRUE				TRUE	-0.055354237	0.431373229	-4.796140962	3.40E-05	0.001450618	1.484658879
cg03428503	chr1	232864391	+	cg03428503	NA	NA	NA	NA	NA	NA		OpenSea						TRUE				NA	-0.08443579	0.495243766	-3.934942829	0.000407085	0.008682143	-0.94955965
cg07343511	chr1	9078477	-	cg07343511	NA	NA	NA	NA	NA	NA		OpenSea	SLC2A7	NM_207420	Body			NA	1:9000666-9001158			NA	-0.049929791	0.60373301	-4.543975603	7.09E-05	0.002422153	0.759543767
cg16806195	chr7	1487784	+	cg16806195	NA	NA	NA	NA	NA	NA	chr7:1491773-1491975	N_Shelf	MICALL2	NM_182924	Body			TRUE		7:1487742-1487838	Unclassified_Cell_type_specific	TRUE	-0.038458873	0.358488335	-4.261195781	0.000160648	0.00436404	-0.042804904
cg20321801	chr11	2404384	-	cg20321801	NA	NA	NA	NA	NA	NA	chr11:2406711-2406927	N_Shelf	CD81	NM_004356	Body			TRUE		11:2404365-2404412	Unclassified	TRUE	-0.036547992	0.378432002	-4.377582473	0.00011486	0.003418244	0.285827945
cg18484958	chr3	149420985	+	cg18484958	NA	NA	NA	NA	NA	NA		OpenSea	WWTR1;WWTR1	NM_001168278;NM_001168278	1stExon;5'UTR			TRUE				TRUE	-0.083020368	0.47547516	-6.448184873	2.66E-07	8.32E-05	6.312055603
cg22573117	chr2	100577727	+	cg22573117	NA	NA	NA	NA	NA	NA		OpenSea	AFF3;AFF3	NM_001025108;NM_002285	Body;Body			TRUE				NA	-0.043973226	0.806592252	-4.001209048	0.000337514	0.007540231	-0.767308447
cg20713525	chr5	34044727	+	cg20713525	rs745900	0.016897	NA	NA	NA	NA		OpenSea	C1QTNF3;C1QTNF3	NM_181435;NM_030945	TSS1500;TSS1500			NA				NA	-0.016305633	0.919143837	-3.922545378	0.000421574	0.008901511	-0.983536943
cg24503003	chr12	110682837	+	cg24503003	NA	NA	NA	NA	NA	NA		OpenSea						TRUE				NA	-0.044259925	0.404025352	-5.223632176	9.67E-06	0.000620132	2.727852976
cg12695465	chr6	10556147	+	cg12695465	NA	NA	NA	NA	NA	NA		OpenSea	GCNT2;GCNT2;GCNT2	NM_001491;NM_001491;NM_145649	5'UTR;1stExon;Body			TRUE				NA	-0.056791748	0.156823117	-5.315859272	7.37E-06	0.000521305	2.997552125
cg21164545	chr20	45095158	+	cg21164545	rs6011967	0.085466	NA	NA	NA	NA		OpenSea	LOC100240726	NR_026640	TSS1500			NA				NA	-0.112120492	0.734374218	-3.882416195	0.000472007	0.009690384	-1.09325173
cg05605603	chr11	35602594	-	cg05605603	NA	NA	NA	NA	NA	NA		OpenSea						TRUE				NA	-0.041356217	0.620573234	-4.855469295	2.85E-05	0.001288111	1.656301734
cg08788930	chr8	142201685	-	cg08788930	NA	NA	NA	NA	NA	NA		OpenSea	DENND3	NM_014957	Body			NA	8:142270756-142271037			NA	0.028890311	0.848806883	4.702686567	4.46E-05	0.001754989	1.215035374
cg01137949	chr2	97489585	+	cg01137949	NA	NA	NA	NA	NA	NA		OpenSea	CNNM3;CNNM3	NM_017623;NM_199078	Body;Body			TRUE				NA	-0.058914866	0.535370924	-5.598232674	3.21E-06	0.000311416	3.82495563
cg13695933	chr9	35539509	-	cg13695933	NA	NA	NA	NA	NA	NA		OpenSea	RUSC2;RUSC2	NM_001135999;NM_014806	5'UTR;5'UTR			NA				NA	-0.064930051	0.470463798	-5.149501223	1.20E-05	0.000717271	2.511367829
cg01069648	chr2	237906688	+	cg01069648	rs34479997	0.222222	NA	NA	NA	NA		OpenSea						TRUE				NA	-0.0782753	0.23341753	-4.518460389	7.64E-05	0.002551722	0.68663141
cg22701672	chr10	124258577	-	cg22701672	rs116341084	0.015204	NA	NA	NA	NA		OpenSea	HTRA1	NM_002775	Body			TRUE				NA	-0.061834572	0.459797248	-5.525307421	3.97E-06	0.00035429	3.611113132
cg13480738	chr2	46110087	+	cg13480738	NA	NA	NA	NA	NA	NA		OpenSea	PRKCE	NM_005400	Body			TRUE				NA	-0.07986086	0.402196656	-5.839190274	1.58E-06	0.000206502	4.531669446
cg01776278	chr7	149472049	-	cg01776278	NA	NA	NA	NA	NA	NA	chr7:149470114-149471054	S_Shore	SSPO	NM_198455	TSS1500			NA				NA	-0.048744343	0.33526879	-4.881695325	2.64E-05	0.001219241	1.732284694
cg22064048	chr3	160168922	-	cg22064048	NA	NA	NA	NA	NA	NA	chr3:160167184-160168200	S_Shore	TRIM59	NM_173084	TSS1500			NA		3:160168371-160168977	Promoter_Associated	TRUE	-0.065159061	0.492183629	-4.576522516	6.45E-05	0.002266028	0.852682633
cg18793200	chr11	67815209	+	cg18793200	NA	NA	NA	NA	NA	NA		OpenSea	TCIRG1;TCIRG1	NM_006053;NM_006019	Body;Body			NA	11:67571714-67571949			NA	-0.017616189	0.847708322	-3.963428161	0.000375612	0.008170187	-0.871346968
cg21042919	chr17	36621139	-	cg21042919	NA	NA	NA	NA	NA	NA	chr17:36621138-36621406	Island	ARHGAP23	NM_020876	Body			NA				NA	-0.060327143	0.204573745	-5.749362549	2.05E-06	0.0002406	4.268231724
cg00532492	chr10	79471700	+	cg00532492	NA	NA	NA	NA	NA	NA	chr10:79470962-79471425	S_Shore						TRUE		10:79470324-79472106	Unclassified	NA	0.053264258	0.405449683	3.982548723	0.000355834	0.007854407	-0.818736636
cg06339924	chr3	140395771	+	cg06339924	NA	NA	NA	NA	NA	NA		OpenSea	TRIM42	NM_152616	TSS1500			NA				NA	-0.048520293	0.299392921	-4.033022947	0.000308385	0.007062705	-0.679440554
cg27478961	chr21	27944586	-	cg27478961	NA	NA	NA	NA	NA	NA	chr21:27945010-27945646	N_Shore	CYYR1	NM_052954	Body		RDMR	NA				NA	0.072733284	0.519109857	3.944873681	0.000395831	0.008498212	-0.922314961
cg07589342	chr1	212392508	-	cg07589342	rs6540732	0.494893	NA	NA	NA	NA		OpenSea						TRUE				TRUE	-0.020309009	0.094291312	-4.728940501	4.13E-05	0.001665098	1.290682198
cg27185501	chr11	12562492	+	cg27185501	NA	NA	NA	NA	NA	NA		OpenSea						TRUE				TRUE	-0.080563026	0.426294416	-5.636602723	2.86E-06	0.000291688	3.937491613
cg08872493	chr1	23521417	+	cg08872493	NA	NA	NA	NA	NA	NA		OpenSea	HTR1D	NM_000864	TSS200			TRUE				TRUE	-0.08180408	0.342229915	-5.955890085	1.12E-06	0.000171713	4.873751323
cg16177163	chr8	97272787	-	cg16177163	NA	NA	NA	NA	NA	NA	chr8:97273615-97274767	N_Shore	MTERFD1;PTDSS1	NM_015942;NM_014754	5'UTR;TSS1500			NA				NA	-0.049646508	0.29156902	-4.641394026	5.34E-05	0.001989873	1.038747912
cg13048171	chr2	60525511	+	cg13048171	NA	NA	NA	NA	NA	NA		OpenSea						NA	2:60378927-60379119			NA	-0.069500099	0.395957244	-5.309477936	7.51E-06	0.000527695	2.978879765
cg04322162	chr2	189315917	+	cg04322162	NA	NA	NA	NA	NA	NA		OpenSea	GULP1	NM_016315	5'UTR			TRUE				NA	-0.096389277	0.567495182	-5.010201353	1.81E-05	0.000937968	2.105461525
cg27138018	chr1	156589303	-	cg27138018	NA	NA	NA	NA	NA	NA		OpenSea	HAPLN2;HAPLN2	NM_021817;NM_021817	1stExon;5'UTR			NA		1:156588695-156589864	Unclassified	NA	0.06037898	0.47052821	4.790304186	3.45E-05	0.001468716	1.467791677
cg07912003	chr2	75797838	-	cg07912003	NA	NA	NA	NA	NA	NA		OpenSea	FAM176A	NM_032181	TSS1500			NA				NA	-0.050340618	0.554848717	-4.063031206	0.000283173	0.006625387	-0.596347017
cg06357685	chr16	70812814	-	cg06357685	NA	NA	NA	NA	NA	NA		OpenSea	VAC14	NM_018052	Body			TRUE				TRUE	-0.07516591	0.552351611	-5.476524928	4.59E-06	0.00038693	3.468111147
cg22131172	chr13	111522865	+	cg22131172	NA	NA	NA	NA	NA	NA		OpenSea	C13orf29	NR_027701	TSS1500			NA				NA	-0.056468226	0.171855066	-4.480167877	8.53E-05	0.002755637	0.577384363
cg01681367	chr16	29676071	+	cg01681367	NA	NA	NA	NA	NA	NA	chr16:29675845-29676120	Island	SPN;SPN	NM_001030288;NM_003123	Body;Body			NA	16:29583360-29583596	16:29675456-29676411	Promoter_Associated	NA	0.048736103	0.828507395	4.281914713	0.000151354	0.004180497	0.015519548
cg19505767	chr7	155006545	-	cg19505767	rs12534332	0.433486	NA	NA	NA	NA		OpenSea						NA	7:154637125-154637584			NA	-0.072199034	0.225327094	-4.387579292	0.000111589	0.003347996	0.314165001
cg24160371	chr5	107333404	+	cg24160371	NA	NA	NA	NA	NA	NA		OpenSea	FBXL17	NM_001163315	Body			TRUE				NA	-0.060035424	0.471054495	-4.388236018	0.000111377	0.003343045	0.316027144
cg21629325	chr8	103816049	+	cg21629325	rs140407553	0.0119	NA	NA	NA	NA	chr8:103818620-103819495	N_Shelf						NA				NA	-0.044254309	0.719017735	-4.148542661	0.000221892	0.005522809	-0.358476837
cg18559483	chr12	132316232	-	cg18559483	rs4964926	0.116654	NA	NA	NA	NA	chr12:132312439-132315739	S_Shore	MMP17	NM_016155	Body			TRUE				NA	-0.055806715	0.208718862	-5.430125749	5.26E-06	0.000422503	3.332141931
cg12550344	chr5	151076195	+	cg12550344	NA	NA	NA	NA	NA	NA		OpenSea						TRUE				TRUE	-0.078247273	0.362760156	-4.340626189	0.000127796	0.003691548	0.181218228
cg12900649	chr17	74494213	-	cg12900649	NA	NA	NA	NA	NA	NA	chr17:74496992-74497632	N_Shelf	RHBDF2;RHBDF2	NM_024599;NM_001005498	5'UTR;5'UTR			NA	17:72005805-72005922			TRUE	-0.047516007	0.22064465	-4.455448477	9.17E-05	0.00290289	0.506977855
cg09183450	chr11	62308513	+	cg09183450	NA	NA	NA	NA	NA	NA		OpenSea	AHNAK;AHNAK	NM_024060;NM_001620	5'UTR;5'UTR		RDMR	NA				NA	-0.041982192	0.252558188	-4.475282909	8.66E-05	0.00278493	0.563463466
cg22512768	chr4	139932535	-	cg22512768	NA	NA	NA	NA	NA	NA	chr4:139936443-139937428	N_Shelf						NA		4:139932491-139932624	Unclassified_Cell_type_specific	NA	0.056276911	0.706836693	5.09706576	1.40E-05	0.000794342	2.358427619
cg27134322	chr8	1900778	+	cg27134322	NA	NA	NA	NA	NA	NA		OpenSea	ARHGEF10	NM_014629	Body			NA	8:1888168-1888449			NA	0.03934144	0.814833927	3.916462689	0.000428865	0.009016505	-1.000193515
cg24250363	chr6	112671339	-	cg24250363	NA	NA	NA	NA	NA	NA		OpenSea	RFPL4B	NM_001013734	Body			NA				NA	-0.058302985	0.411449891	-4.960671964	2.10E-05	0.001034904	1.961468979
cg15172966	chr12	32590145	+	cg15172966	NA	NA	NA	NA	NA	NA		OpenSea						TRUE				TRUE	-0.047647115	0.139402991	-5.309173561	7.51E-06	0.000527856	2.977989174
cg19567594	chr11	10715175	-	cg19567594	NA	NA	NA	NA	NA	NA		OpenSea	MRVI1;MRVI1;MRVI1;MRVI1;MRVI1	NM_001100163;NM_001100163;NM_130385;NM_130385;NM_001100167	1stExon;5'UTR;1stExon;5'UTR;TSS200	low-CpG:10671608-10672092		TRUE				NA	-0.042126767	0.408127624	-4.076085947	0.000272845	0.006440527	-0.560135016
cg13294084	chr2	241185296	-	cg13294084	NA	NA	NA	NA	NA	NA	chr2:241185136-241185374	Island						NA	2:240833827-240834015			NA	-0.046873428	0.648511826	-4.364581102	0.000119257	0.003514301	0.248999267
cg04963697	chr16	3570555	-	cg04963697	NA	NA	NA	NA	NA	NA		OpenSea	CLUAP1;CLUAP1	NM_015041;NM_024793	Body;Body			TRUE				NA	-0.088017147	0.472384341	-5.8261171	1.64E-06	0.000211059	4.493334728
cg09874333	chr7	157913147	-	cg09874333	rs77075126	0.028212	NA	NA	NA	NA		OpenSea	PTPRN2;PTPRN2;PTPRN2	NM_002847;NM_130842;NM_130843	Body;Body;Body		RDMR	NA				NA	-0.072415277	0.433467884	-6.126230239	6.79E-07	0.000131816	5.37248716
cg11199014	chr19	39798563	-	cg11199014	NA	NA	NA	NA	NA	NA	chr19:39797786-39799250	Island	LRFN1	NM_020862	Body			TRUE	19:44489564-44491070			NA	-0.058999986	0.405490943	-4.171657625	0.000207696	0.005258363	-0.293911558
cg17126622	chr7	1492018	-	cg17126622	NA	NA	NA	NA	NA	NA	chr7:1491773-1491975	S_Shore	MICALL2	NM_182924	Body			NA	7:1458197-1458693			NA	-0.042340213	0.414346534	-4.68084685	4.76E-05	0.001835183	1.152168675
cg15937073	chr1	42384564	-	cg15937073	NA	NA	NA	NA	NA	NA	chr1:42383640-42384003	S_Shore	HIVEP3;HIVEP3	NM_001127714;NM_024503	TSS200;TSS200	low-CpG:42156913-42157182		TRUE				NA	-0.045187686	0.113980214	-5.241378362	9.18E-06	0.000599158	2.779718701
cg08235984	chr5	15886517	-	cg08235984	NA	NA	NA	NA	NA	NA		OpenSea	FBXL7	NM_012304	Body			TRUE				NA	-0.087455947	0.716223328	-5.681379315	2.51E-06	0.000270748	4.068826906
cg14823429	chr2	240187023	+	cg14823429	NA	NA	NA	NA	NA	NA		OpenSea	HDAC4	NM_006037	Body			TRUE		2:240186144-240187726	Promoter_Associated	TRUE	0.036120572	0.088240883	4.703817268	4.45E-05	0.001750962	1.218291681
cg04517258	chr8	144094955	-	cg04517258	NA	NA	NA	NA	NA	NA		OpenSea	LOC100133669	NR_026913	Body			TRUE				NA	-0.045935868	0.5163105	-4.769880818	3.67E-05	0.001530204	1.408800046
cg04128513	chr5	168310461	+	cg04128513	NA	NA	NA	NA	NA	NA		OpenSea	SLIT3	NM_003062	Body	low-CpG:168242879-168243117		TRUE				NA	-0.053378692	0.556726588	-4.692250421	4.60E-05	0.001790004	1.184987373
cg10468951	chr3	50315816	+	cg10468951	NA	NA	NA	NA	NA	NA	chr3:50312687-50314419	S_Shore	C3orf45	NM_153215	TSS1500			NA				NA	-0.045089495	0.463226155	-4.342077891	0.000127262	0.003680815	0.185323036
cg05582286	chr11	69218633	+	cg05582286	NA	NA	NA	NA	NA	NA		OpenSea						TRUE				TRUE	-0.055116698	0.473618337	-4.714487506	4.31E-05	0.001714469	1.249028233
cg16701848	chr19	2588479	-	cg16701848	NA	NA	NA	NA	NA	NA	chr19:2588375-2588590	Island	GNG7	NM_052847	5'UTR			TRUE	19:2539469-2539576			TRUE	-0.053062792	0.230451741	-3.998158708	0.000340444	0.0075911	-0.775720872
cg04003871	chr2	241290895	-	cg04003871	NA	NA	NA	NA	NA	NA	chr2:241293841-241294408	N_Shelf						NA	2:240939448-240939792			NA	-0.064644846	0.294923136	-6.306799806	4.01E-07	0.000101976	5.900046945
cg08122051	chr16	79047955	-	cg08122051	NA	NA	NA	NA	NA	NA		OpenSea	WWOX	NM_016373	Body			NA	16:77605360-77605500			NA	-0.076843664	0.508626953	-4.511154517	7.80E-05	0.002590855	0.665771375
cg21165137	chr11	67810310	+	cg21165137	rs3808974	0.255393	NA	NA	NA	NA	chr11:67806251-67806611	S_Shelf	TCIRG1;TCIRG1	NM_006019;NM_006053	Body;TSS200			NA				NA	-0.046403523	0.551737161	-4.143610957	0.000225042	0.005582466	-0.372237901
cg24085232	chr5	151195433	+	cg24085232	NA	NA	NA	NA	NA	NA		OpenSea						TRUE				NA	-0.053196833	0.156776313	-4.900432206	2.50E-05	0.001171236	1.786608531
cg16103421	chr15	102068632	+	cg16103421	rs1037117	0.346917	NA	NA	NA	NA		OpenSea						TRUE				NA	-0.051858251	0.157689471	-4.218550941	0.00018158	0.004769814	-0.162596257
cg19695041	chr8	38615330	+	cg19695041	NA	NA	NA	NA	NA	NA	chr8:38614414-38615236	S_Shore	TACC1	NM_001146216	5'UTR			NA				TRUE	-0.040469115	0.161611914	-4.544764413	7.07E-05	0.002418592	0.761799347
cg04022194	chr4	8317995	-	cg04022194	NA	NA	NA	NA	NA	NA		OpenSea						TRUE				TRUE	-0.042494992	0.285406786	-5.749715146	2.05E-06	0.000240449	4.269265908
cg11013793	chr19	16466636	+	cg11013793	NA	NA	NA	NA	NA	NA	chr19:16466399-16466637	Island						NA	19:16327373-16327637			NA	-0.049712734	0.463368133	-4.853657154	2.87E-05	0.001293073	1.651053923
cg22953865	chr14	99988654	+	cg22953865	NA	NA	NA	NA	NA	NA		OpenSea	CCDC85C	NM_001144995	Body			NA	14:99058286-99058530			NA	-0.052037625	0.522944883	-5.294737399	7.84E-06	0.000541857	2.93575373
cg18545771	chr11	63827879	-	cg18545771	NA	NA	NA	NA	NA	NA		OpenSea	MACROD1	NM_014067	Body			TRUE	11:63584212-63584715	11:63827784-63829045	Unclassified_Cell_type_specific	NA	0.040907546	0.792521084	4.020892385	0.00031919	0.007238316	-0.712972062
cg20282913	chr11	252683	-	cg20282913	rs6540	0.213441	NA	NA	NA	NA		OpenSea	PSMD13;PSMD13	NM_002817;NM_175932	3'UTR;3'UTR			NA				NA	-0.049739145	0.827251733	-3.878036995	0.000477854	0.009781819	-1.105199676
cg07078467	chr17	78893612	+	cg07078467	NA	NA	NA	NA	NA	NA	chr17:78896436-78896803	N_Shelf	RPTOR;RPTOR	NM_001163034;NM_020761	Body;Body			NA	17:76507860-76508342			NA	-0.056427825	0.634324343	-3.975843249	0.000362651	0.007961566	-0.837196796
cg04202465	chr17	55840041	+	cg04202465	NA	NA	NA	NA	NA	NA		OpenSea						TRUE				NA	-0.053644899	0.181636566	-4.769615797	3.67E-05	0.001530797	1.40803484
cg16747717	chr16	78540054	+	cg16747717	NA	NA	NA	NA	NA	NA		OpenSea	WWOX	NM_016373	Body			NA	16:77097455-77097694			NA	-0.061621111	0.369880806	-5.841663881	1.57E-06	0.000205569	4.538922609
cg06927337	chr7	2557028	+	cg06927337	NA	NA	NA	NA	NA	NA	chr7:2558371-2559967	N_Shore	LFNG;LFNG	NM_001166355;NM_002304	Body;TSS1500			TRUE				NA	-0.076977162	0.462708653	-6.817848909	9.11E-08	5.14E-05	7.383524265
cg09313745	chr12	3373666	-	cg09313745	rs75991117	0.0215	NA	NA	NA	NA		OpenSea	TSPAN9;TSPAN9	NM_006675;NM_001168320	Body;Body			NA	12:3243750-3244108			NA	-0.068469162	0.510515826	-5.780081505	1.88E-06	0.000227427	4.358328982
cg15482893	chr1	32837667	-	cg15482893	NA	NA	NA	NA	NA	NA		OpenSea	BSDC1;BSDC1;BSDC1;BSDC1	NM_001143889;NM_001143888;NM_018045;NM_001143890	Body;Body;Body;Body			NA		1:32837542-32838325	Gene_Associated	NA	0.045987703	0.548730954	4.219401839	0.000181137	0.004760309	-0.160209468
cg00736299	chr16	4730465	+	cg00736299	NA	NA	NA	NA	NA	NA	chr16:4730262-4730487	Island	MGRN1;MGRN1;MGRN1;MGRN1	NM_015246;NM_001142291;NM_001142290;NM_001142289	Body;Body;Body;Body			TRUE	16:4670056-4670912			TRUE	-0.108467526	0.232235446	-5.476526544	4.59E-06	0.00038693	3.468115884
cg09161043	chr1	53068834	+	cg09161043	NA	NA	NA	NA	NA	NA	chr1:53067880-53068608	S_Shore	GPX7	NM_015696	Body			TRUE				TRUE	-0.05842811	0.48587503	-4.867875938	2.75E-05	0.001254601	1.692238685
cg22727965	chr7	25898770	+	cg22727965	NA	NA	NA	NA	NA	NA	chr7:25898237-25898771	Island					RDMR	TRUE	7:25865039-25865358	7:25898672-25899046	Unclassified_Cell_type_specific	NA	0.061400916	0.489522366	6.270589565	4.46E-07	0.000107368	5.794365961
cg07155422	chr1	12114402	-	cg07155422	NA	NA	NA	NA	NA	NA		OpenSea						NA		1:12114272-12114675	Unclassified_Cell_type_specific	NA	-0.058639956	0.403920044	-3.881615311	0.000473071	0.009707596	-1.095437183
cg08823767	chr17	3828268	+	cg08823767	NA	NA	NA	NA	NA	NA	chr17:3827795-3828137	S_Shore	ATP2A3;ATP2A3;ATP2A3;ATP2A3;ATP2A3;ATP2A3;ATP2A3	NM_174955;NM_174953;NM_174958;NM_174957;NM_174956;NM_005173;NM_174954	3'UTR;3'UTR;3'UTR;3'UTR;3'UTR;3'UTR;3'UTR			TRUE				NA	-0.0547893	0.435175523	-6.717195655	1.22E-07	5.91E-05	7.092711536
cg13889415	chr9	116943379	-	cg13889415	rs1431818	0.290323	NA	NA	NA	NA		OpenSea	COL27A1	NM_032888	Body			TRUE				NA	-0.062085729	0.396989855	-4.535717077	7.26E-05	0.002461679	0.735934016
cg09499379	chr13	98810343	+	cg09499379	NA	NA	NA	NA	NA	NA		OpenSea	FARP1;FARP1	NM_001001715;NM_005766	5'UTR;5'UTR			TRUE				NA	-0.123603427	0.513278173	-6.345725887	3.58E-07	9.62E-05	6.013584137
cg21082782	chr7	157776507	+	cg21082782	NA	NA	NA	NA	NA	NA		OpenSea	PTPRN2;PTPRN2;PTPRN2	NM_002847;NM_130842;NM_130843	Body;Body;Body			NA	7:157469091-157469471			NA	-0.040399744	0.305191342	-5.251794079	8.90E-06	0.000586933	2.810166966
cg17641649	chr11	62693039	+	cg17641649	NA	NA	NA	NA	NA	NA	chr11:62693373-62694772	N_Shore					CDMR	NA	11:62449615-62451554			NA	0.055276086	0.581891713	4.96982519	2.04E-05	0.001015728	1.98806487
cg22964758	chr12	47481988	+	cg22964758	NA	NA	NA	NA	NA	NA		OpenSea						TRUE				NA	-0.062274828	0.185698771	-4.473765537	8.69E-05	0.002793225	0.559140085
cg02226192	chr16	89461734	-	cg02226192	NA	NA	NA	NA	NA	NA		OpenSea	ANKRD11	NM_013275	5'UTR			TRUE	16:87989215-87989423			TRUE	-0.05445359	0.189362123	-3.949249616	0.000390969	0.008425435	-0.910302132
cg25124966	chr11	129723987	-	cg25124966	NA	NA	NA	NA	NA	NA		OpenSea	TMEM45B	NM_138788	Body			TRUE		11:129723377-129724290	Promoter_Associated_Cell_type_specific	NA	-0.027912725	0.082298709	-4.079228171	0.000270415	0.006398861	-0.55141329
cg19530831	chr14	76461805	+	cg19530831	rs10135003	0.096066	NA	NA	NA	NA		OpenSea	C14orf179;C14orf179	NM_001102564;NM_052873	Body;Body			TRUE				NA	-0.087410802	0.450770918	-7.015656117	5.17E-08	4.05E-05	7.952731022
cg05069228	chr3	61793623	+	cg05069228	rs62243179	0.012351	NA	NA	NA	NA		OpenSea	PTPRG	NM_002841	Body			TRUE				NA	-0.060046525	0.228146959	-4.438313832	9.64E-05	0.003009425	0.458229867
cg12250761	chr11	4469073	+	cg12250761	NA	NA	NA	NA	NA	NA		OpenSea	OR52K2	NM_001005172	TSS1500			NA				NA	-0.077167885	0.437982259	-5.635619099	2.87E-06	0.00029221	3.934606612
cg16674484	chr5	149887497	-	cg16674484	NA	NA	NA	NA	NA	NA		OpenSea	NDST1	NM_001543	TSS200			TRUE				NA	0.037981923	0.82338257	4.974713858	2.01E-05	0.001004952	2.002272275
cg07744912	chr16	3063680	-	cg07744912	NA	NA	NA	NA	NA	NA	chr16:3063679-3063981	Island	CLDN9	NM_020982	1stExon			NA	16:3003439-3003954			TRUE	-0.026848945	0.321360577	-4.149231541	0.000221456	0.005515243	-0.356554233
cg06553058	chr12	117036929	+	cg06553058	NA	NA	NA	NA	NA	NA		OpenSea						TRUE	12:115521278-115521356	12:117036582-117038125	Unclassified	NA	-0.050035105	0.233501158	-4.033812014	0.000307695	0.007050878	-0.67725823
cg18263969	chr17	76970864	+	cg18263969	rs3744166	0.051172	NA	NA	NA	NA		OpenSea	LGALS3BP	NM_005567	Body			NA	17:74482386-74482589	17:76970796-76971445	Unclassified_Cell_type_specific	NA	-0.044777423	0.519023051	-3.882467264	0.000471939	0.009689455	-1.093112367
cg26708483	chr5	131422110	+	cg26708483	rs39898	0.373733	NA	NA	NA	NA		OpenSea						TRUE		5:131422025-131422161	Unclassified_Cell_type_specific	TRUE	-0.055840658	0.403952651	-3.877068972	0.000479156	0.009803313	-1.107840102
cg24171555	chr2	69852693	+	cg24171555	NA	NA	NA	NA	NA	NA		OpenSea	AAK1	NM_014911	Body			TRUE				NA	0.046039717	0.75001298	3.956279823	0.000383279	0.008299403	-0.890992961
cg04270264	chr20	31961615	+	cg04270264	NA	NA	NA	NA	NA	NA		OpenSea	CDK5RAP1;CDK5RAP1	NM_016082;NM_016408	Body;Body			TRUE				TRUE	0.094197167	0.657597936	5.362225426	6.43E-06	0.000477754	3.133268497
cg00317626	chr1	53600741	+	cg00317626	NA	NA	NA	NA	NA	NA		OpenSea	SLC1A7	NM_006671	Body			TRUE	1:53373268-53373518			NA	-0.088536672	0.463099404	-5.885682176	1.38E-06	0.000191807	4.667979437
cg01712452	chr20	56736072	-	cg01712452	NA	NA	NA	NA	NA	NA		OpenSea	C20orf85	NM_178456	3'UTR			NA				NA	-0.053085814	0.551820632	-3.940020991	0.000401292	0.008584561	-0.935631067
cg02762634	chr17	26458796	+	cg02762634	NA	NA	NA	NA	NA	NA		OpenSea	NLK	NM_016231	Body			TRUE				NA	-0.092799508	0.484629514	-4.391105618	0.000110457	0.003324744	0.324164717
cg21048168	chr7	138458827	-	cg21048168	NA	NA	NA	NA	NA	NA		OpenSea	ATP6V0A4;ATP6V0A4;ATP6V0A4	NM_130840;NM_020632;NM_130841	5'UTR;5'UTR;TSS200			NA				NA	-0.057092811	0.240494982	-6.009660552	9.56E-07	0.000158081	5.031273473
cg20716058	chr7	151330230	+	cg20716058	NA	NA	NA	NA	NA	NA		OpenSea	PRKAG2;PRKAG2;PRKAG2	NM_016203;NM_024429;NM_001040633	Body;TSS1500;Body	low-CpG:150961128-150961211		NA		7:151330004-151330380	Promoter_Associated	NA	0.052620451	0.347091416	4.40053878	0.000107484	0.003256201	0.350924737
cg19470962	chr19	10367329	-	cg19470962	NA	NA	NA	NA	NA	NA	chr19:10362771-10363384	S_Shelf	MRPL4;MRPL4;MRPL4	NM_146388;NM_146387;NM_015956	Body;Body;Body			NA				NA	-0.037242277	0.735911568	-4.175003909	0.000205716	0.005221754	-0.284555575
cg17128833	chr11	3647695	-	cg17128833	NA	NA	NA	NA	NA	NA		OpenSea	TRPC2	NR_002720	TSS200			NA		11:3647629-3647869	Unclassified_Cell_type_specific	NA	0.049133153	0.530684682	4.892921742	2.56E-05	0.001189566	1.764829643
cg07372195	chr17	67310842	+	cg07372195	NA	NA	NA	NA	NA	NA		OpenSea	ABCA5;ABCA5;ABCA5	NM_172232;NM_018672;NM_018672	5'UTR;1stExon;5'UTR			NA				NA	-0.05719276	0.561657578	-3.950301339	0.000389809	0.008406681	-0.907414238
cg01734772	chr7	65723664	+	cg01734772	NA	NA	NA	NA	NA	NA		OpenSea	TPST1	NM_003596	Body			TRUE				NA	-0.072740865	0.507493831	-4.445158887	9.45E-05	0.002966699	0.47769851
cg20272733	chr3	47888144	-	cg20272733	NA	NA	NA	NA	NA	NA	chr3:47887825-47888150	Island	DHX30;DHX30	NM_138615;NM_014966	Body;Body			NA	3:47862918-47863262			NA	-0.028712294	0.870135718	-4.712335786	4.34E-05	0.001721147	1.242828955
cg13134650	chr1	203156764	-	cg13134650	NA	NA	NA	NA	NA	NA		OpenSea	CHI3L1	NM_001276	TSS1500			TRUE				NA	-0.060740944	0.412272124	-5.522148823	4.01E-06	0.000356117	3.601852668
cg12668551	chr8	98244624	-	cg12668551	NA	NA	NA	NA	NA	NA		OpenSea						TRUE				NA	-0.037956865	0.125530237	-4.411791446	0.000104041	0.003177868	0.382865395
cg17144269	chr6	169423797	-	cg17144269	rs9346501	0.488149	NA	NA	NA	NA	chr6:169424232-169425521	N_Shore						NA	6:169165650-169165781			NA	-0.071098123	0.356152589	-7.781928654	5.96E-09	1.70E-05	10.12352345
cg03752885	chr19	3969736	+	cg03752885	NA	NA	NA	NA	NA	NA	chr19:3970536-3970746	N_Shore	DAPK3;DAPK3	NM_001348;NM_001348	1stExon;5'UTR		RDMR	NA		19:3969503-3970177	Promoter_Associated_Cell_type_specific	TRUE	-0.072954103	0.392643121	-4.654996983	5.13E-05	0.001937049	1.077832643
cg21372451	chr4	2268146	-	cg21372451	rs1183191	0.478	NA	NA	NA	NA	chr4:2262960-2264669	S_Shelf						NA				TRUE	-0.065636762	0.245383153	-4.820628997	3.16E-05	0.001381923	1.555462813
cg21151461	chr8	1814745	+	cg21151461	NA	NA	NA	NA	NA	NA		OpenSea	ARHGEF10	NM_014629	Body			NA	8:1802111-1802243			NA	-0.081584589	0.464183628	-6.284203919	4.28E-07	0.00010525	5.834107142
cg18594963	chr17	1375253	+	cg18594963	NA	NA	NA	NA	NA	NA	chr17:1375216-1375460	Island	MYO1C;MYO1C;MYO1C	NM_001080779;NM_033375;NM_001080950	Body;Body;Body			NA	17:1321612-1322278			NA	-0.033719889	0.625119174	-4.142901203	0.000225499	0.005590575	-0.37421793
cg06645778	chr2	64680425	+	cg06645778	rs55988613	0.113699	NA	NA	NA	NA	chr2:64681011-64682237	N_Shore	HSPC159	NM_014181	TSS1500			NA				NA	-0.057542413	0.143835577	-5.349272539	6.68E-06	0.000489574	3.095347036
cg14167688	chr6	30875054	+	cg14167688	NA	NA	NA	NA	NA	NA	chr6:30875642-30875957	N_Shore	GTF2H4	NM_001517	TSS1500			NA				NA	-0.027227563	0.431568329	-4.286287097	0.000149461	0.004142039	0.027838094
cg16674264	chr1	15414971	+	cg16674264	NA	NA	NA	NA	NA	NA		OpenSea	KIAA1026	NM_201628	Body			TRUE				NA	-0.074057259	0.400833748	-6.684347468	1.34E-07	6.21E-05	6.997645064
cg06578342	chr16	4349215	+	cg06578342	NA	NA	NA	NA	NA	NA		OpenSea						TRUE				NA	-0.038191023	0.119908945	-4.547577709	7.02E-05	0.002404532	0.7698446
cg05536105	chr19	3772414	-	cg05536105	NA	NA	NA	NA	NA	NA	chr19:3770566-3770942	S_Shore	RAX2	NM_032753	TSS200			NA				NA	-0.076970686	0.415545782	-6.337648972	3.66E-07	9.76E-05	5.990032042
cg12057673	chr6	140701188	-	cg12057673	NA	NA	NA	NA	NA	NA		OpenSea						TRUE				NA	-0.120889598	0.51209647	-4.937407751	2.24E-05	0.00108175	1.893902562
cg18481241	chr13	48893727	-	cg18481241	NA	NA	NA	NA	NA	NA	chr13:48892635-48893857	Island	RB1	NM_000321	Body		CDMR	NA	13:47788921-47791825	13:48893047-48894133	Promoter_Associated_Cell_type_specific	NA	0.047763668	0.777479405	4.068403149	0.000278877	0.006546263	-0.581450598
cg07317846	chr2	42648344	+	cg07317846	rs77075548	0.104566	NA	NA	NA	NA		OpenSea						TRUE				TRUE	-0.069306065	0.183203996	-4.587335313	6.25E-05	0.002216814	0.883657489
cg21734175	chr12	121107042	+	cg21734175	NA	NA	NA	NA	NA	NA		OpenSea					DMR	NA		12:121106971-121107332	Unclassified_Cell_type_specific	TRUE	-0.050224628	0.12864402	-5.563796427	3.55E-06	0.000331507	3.723968205
cg05419096	chr13	107467865	+	cg05419096	NA	NA	NA	NA	NA	NA		OpenSea						TRUE				NA	-0.04111863	0.670598756	-4.332672133	0.000130762	0.003752028	0.158733983
cg08502159	chr6	31631638	-	cg08502159	NA	NA	NA	NA	NA	NA	chr6:31632815-31634093	N_Shore	BAT4	NM_033177	Body		RDMR	NA				NA	-0.041883899	0.473961552	-4.398295661	0.000108184	0.003271634	0.344560124
cg07721547	chr22	42475119	-	cg07721547	NA	NA	NA	NA	NA	NA	chr22:42475474-42476094	N_Shore	C22orf32;FAM109B	NM_033318;NM_001002034	TSS1500;3'UTR		RDMR	NA		22:42475086-42476629	Promoter_Associated	NA	-0.049449638	0.373964459	-5.697344293	2.39E-06	0.000263203	4.115655133
cg10888244	chr1	161049543	+	cg10888244	NA	NA	NA	NA	NA	NA	chr1:161049346-161049737	Island	PVRL4	NM_030916	Body			NA	1:159316018-159316280			NA	-0.03600216	0.578444561	-4.479968824	8.54E-05	0.002756815	0.576817043
cg25675571	chr20	3631408	-	cg25675571	NA	NA	NA	NA	NA	NA		OpenSea	ATRN	NM_139321	3'UTR			TRUE				NA	-0.095696095	0.524657036	-6.069777721	8.02E-07	0.000143969	5.207296618
cg21550107	chr5	141846318	-	cg21550107	NA	NA	NA	NA	NA	NA		OpenSea						TRUE				NA	-0.056246775	0.180786815	-7.027890305	4.99E-08	3.99E-05	7.987829354
cg03297901	chr17	76117767	+	cg03297901	NA	NA	NA	NA	NA	NA		OpenSea	TMC6;TMC6	NM_001127198;NM_007267	Body;Body			NA	17:73629267-73629410	17:76117019-76118603	Promoter_Associated_Cell_type_specific	NA	0.081325999	0.888289455	5.94868296	1.14E-06	0.00017373	4.852632638
cg14159576	chr7	47660962	+	cg14159576	NA	NA	NA	NA	NA	NA		OpenSea						TRUE				NA	0.042055528	0.83728213	4.758811903	3.79E-05	0.001566442	1.376846756
cg15095906	chr1	36789786	-	cg15095906	NA	NA	NA	NA	NA	NA	chr1:36786500-36789402	S_Shore	FAM176B	NM_018166	TSS200			NA				NA	-0.041883618	0.190972868	-4.952993938	2.14E-05	0.001050068	1.939164706
cg12655112	chr15	42261154	-	cg12655112	NA	NA	NA	NA	NA	NA	chr15:42264156-42264861	N_Shelf	EHD4	NM_139265	Body			NA				NA	0.052657708	0.842048895	4.465515742	8.90E-05	0.002842497	0.535640444
cg27504195	chr3	113342400	-	cg27504195	NA	NA	NA	NA	NA	NA		OpenSea	SIDT1	NM_017699	Body			NA	3:114825077-114825214			NA	-0.095621704	0.426810775	-7.782854139	5.94E-09	1.70E-05	10.1261085
cg04103418	chr11	130076148	-	cg04103418	rs55876414	0.035682	NA	NA	NA	NA	chr11:130078173-130078667	N_Shelf	ST14	NM_021978	Body			NA	11:129581335-129581549			NA	-0.099052444	0.665883415	-5.996283289	9.94E-07	0.000160959	4.992091129
cg05524740	chr1	24225690	+	cg05524740	NA	NA	NA	NA	NA	NA	chr1:24229115-24229537	N_Shelf	CNR2	NM_001841	5'UTR			NA				NA	0.053192931	0.677385325	3.914897881	0.000430761	0.009048836	-1.004477011
cg14732815	chr6	41419370	-	cg14732815	rs35012925	0.061187	NA	NA	NA	NA		OpenSea						TRUE				NA	-0.041709157	0.526653093	-4.478106243	8.59E-05	0.00276821	0.571508798
cg16988611	chr10	82224946	-	cg16988611	rs76080317	0.015191	NA	NA	NA	NA		OpenSea	TSPAN14;TSPAN14	NM_001128309;NM_030927	5'UTR;5'UTR			TRUE		10:82224638-82225262	Promoter_Associated_Cell_type_specific	NA	-0.040982025	0.111462907	-4.099959093	0.000254904	0.006112955	-0.493817138
cg05414908	chr2	54087173	+	cg05414908	NA	NA	NA	NA	NA	NA	chr2:54086776-54087266	Island	LOC100302652;GPR75	NM_001164165;NM_006794	TSS200;TSS200	high-CpG:53940607-53940837		TRUE	2:53940281-53940994			NA	-0.060150077	0.449886422	-4.162827321	0.000213011	0.005355382	-0.318589535
cg17008318	chr14	101175123	-	cg17008318	NA	NA	NA	NA	NA	NA	chr14:101175195-101176267	N_Shore						NA				TRUE	-0.041721942	0.235521131	-3.966552741	0.000372308	0.008115563	-0.862755694
cg16134070	chr1	20492604	+	cg16134070	NA	NA	NA	NA	NA	NA		OpenSea	PLA2G2C	NM_001105572	Body			NA		1:20492032-20492739	Unclassified_Cell_type_specific	NA	-0.056960385	0.398702429	-5.602230335	3.17E-06	0.000309382	3.836679897
cg27222162	chr1	2250860	-	cg27222162	NA	NA	NA	NA	NA	NA	chr1:2249315-2249634	S_Shore						NA	1:2240645-2240848			NA	-0.065131492	0.512483954	-5.310956865	7.48E-06	0.000526379	2.983207102
cg09490124	chr7	105128488	-	cg09490124	NA	NA	NA	NA	NA	NA		OpenSea	PUS7	NM_019042	Body			TRUE		7:105128460-105128748	Promoter_Associated_Cell_type_specific	NA	-0.064114512	0.316027034	-5.416978125	5.47E-06	0.000433294	3.293623495
cg18265575	chr14	55110329	-	cg18265575	NA	NA	NA	NA	NA	NA		OpenSea	SAMD4A;SAMD4A	NM_001161576;NM_015589	Body;Body			TRUE				NA	-0.075622517	0.257114464	-5.132326978	1.27E-05	0.000739898	2.461256942
cg06729034	chr15	51339830	-	cg06729034	NA	NA	NA	NA	NA	NA		OpenSea						TRUE				NA	-0.083786873	0.542722937	-6.682310548	1.35E-07	6.24E-05	6.991747472
cg19827089	chr4	144254752	-	cg19827089	NA	NA	NA	NA	NA	NA	chr4:144256931-144258527	N_Shelf						NA				NA	-0.086481884	0.509438374	-5.647751619	2.77E-06	0.000285945	3.970192043
cg16110788	chr7	22602133	+	cg16110788	NA	NA	NA	NA	NA	NA		OpenSea						TRUE				NA	0.050149276	0.716395357	4.059330353	0.000286169	0.006677334	-0.606605746
cg18938534	chr7	42214361	+	cg18938534	NA	NA	NA	NA	NA	NA		OpenSea	GLI3	NM_000168	Body			TRUE	7:42180801-42180891			NA	-0.060265692	0.496414484	-6.349937972	3.53E-07	9.58E-05	6.025865179
cg07348481	chr11	61355119	-	cg07348481	NA	NA	NA	NA	NA	NA	chr11:61355038-61355363	Island						TRUE	11:61111644-61111980	11:61354803-61356497	Unclassified	TRUE	-0.053205377	0.124493363	-6.568414197	1.87E-07	7.16E-05	6.661529542
cg01093854	chr10	70362422	+	cg01093854	NA	NA	NA	NA	NA	NA		OpenSea	TET1	NM_030625	Body			TRUE				NA	-0.070784583	0.359859327	-6.816685855	9.15E-08	5.14E-05	7.380168251
cg03069737	chr7	102104297	-	cg03069737	NA	NA	NA	NA	NA	NA	chr7:102105123-102105782	N_Shore	LRWD1;ALKBH4	NM_152892;NM_017621	TSS1500;Body		RDMR	NA				NA	-0.031728282	0.484797071	-4.532866932	7.32E-05	0.002476541	0.727788172
cg11838152	chr13	102359110	-	cg11838152	NA	NA	NA	NA	NA	NA		OpenSea	ITGBL1	NM_004791	Body			TRUE				TRUE	0.071966525	0.534641756	6.041422673	8.71E-07	0.000150116	5.124286074
cg11202160	chr4	8299814	+	cg11202160	NA	NA	NA	NA	NA	NA		OpenSea	HTRA3	NM_053044	Body			TRUE				NA	-0.078872836	0.537713061	-5.5104143	4.15E-06	0.00036348	3.567450537
cg20677267	chr6	148834863	-	cg20677267	NA	NA	NA	NA	NA	NA		OpenSea	SASH1	NM_015278	Body			TRUE				NA	-0.07799872	0.512267034	-6.149282119	6.35E-07	0.000127655	5.439909531
cg14192130	chr6	167535764	+	cg14192130	NA	NA	NA	NA	NA	NA		OpenSea	CCR6;CCR6	NM_031409;NM_004367	TSS1500;5'UTR			NA				NA	0.062973985	0.553226261	5.449735794	4.97E-06	0.00040691	3.389601471
cg24126880	chr17	19624390	-	cg24126880	NA	NA	NA	NA	NA	NA	chr17:19627877-19628298	N_Shelf						NA				TRUE	0.07635453	0.457110409	6.138746125	6.55E-07	0.000129506	5.409096139
cg19416326	chr5	175955353	+	cg19416326	NA	NA	NA	NA	NA	NA		OpenSea	RNF44	NM_014901	3'UTR	low-CpG:175887184-175888333		NA		5:175955323-175955845	Gene_Associated_Cell_type_specific	NA	-0.062592486	0.559378196	-4.986117441	1.95E-05	0.000982579	2.035420606
cg21634260	chr2	86675958	+	cg21634260	NA	NA	NA	NA	NA	NA		OpenSea	KDM3A;KDM3A	NM_001146688;NM_018433	Body;Body			TRUE				NA	-0.079432001	0.521494129	-5.649341293	2.76E-06	0.000285163	3.974854706
cg24474279	chr1	173579110	+	cg24474279	NA	NA	NA	NA	NA	NA		OpenSea	ANKRD45	NM_198493	3'UTR			NA				NA	-0.032865487	0.806405841	-4.545870158	7.05E-05	0.002412938	0.76496134
cg00998124	chr12	115138766	-	cg00998124	NA	NA	NA	NA	NA	NA	chr12:115137774-115138475	S_Shore					RDMR	NA				NA	0.06199983	0.652903947	4.748193806	3.91E-05	0.001598493	1.346207374
cg09954631	chr9	94648732	+	cg09954631	NA	NA	NA	NA	NA	NA	chr9:94648653-94648964	Island	ROR2	NM_004560	Body			NA	9:93688481-93688785			NA	0.034102057	0.818608782	4.033075751	0.000308339	0.007062022	-0.679294519
cg04968127	chr11	10715213	-	cg04968127	NA	NA	NA	NA	NA	NA		OpenSea	MRVI1;MRVI1;MRVI1;MRVI1;MRVI1	NM_001100163;NM_001100163;NM_130385;NM_130385;NM_001100167	1stExon;5'UTR;1stExon;5'UTR;TSS200	low-CpG:10671608-10672092		TRUE				NA	-0.052630501	0.516939652	-4.003551611	0.00033528	0.007502634	-0.760846486
cg00549450	chr10	105953722	-	cg00549450	NA	NA	NA	NA	NA	NA		OpenSea	C10orf79	NM_025145	Body			NA	10:105943615-105943713			NA	-0.053499151	0.58577517	-4.572843366	6.52E-05	0.002283895	0.842146773
cg26002218	chr14	103986227	+	cg26002218	rs1803283	0.397826	NA	NA	NA	NA	chr14:103987063-103989796	N_Shore	CKB	NM_001823	Body			NA		14:103984289-103986238	Unclassified	NA	-0.058451465	0.225420377	-4.425095289	0.00010011	0.003093826	0.420654766
cg00761968	chr13	53314142	+	cg00761968	NA	NA	NA	NA	NA	NA	chr13:53313127-53314045	S_Shore	LECT1;LECT1	NM_001011705;NM_007015	TSS200;TSS200			NA		13:53314131-53314247	Unclassified_Cell_type_specific	NA	-0.028265671	0.258654144	-4.110698094	0.000247216	0.005973969	-0.463944553
cg25424299	chr3	13319638	-	cg25424299	NA	NA	NA	NA	NA	NA	chr3:13323438-13324929	N_Shelf					RDMR	NA				TRUE	-0.049297071	0.174659456	-5.376755913	6.16E-06	0.000464225	3.175815199
cg02941286	chr4	778336	-	cg02941286	NA	NA	NA	NA	NA	NA	chr4:778661-780592	N_Shore						NA				NA	-0.048494777	0.581126	-4.208682491	0.000186793	0.004872613	-0.190267131
cg19465605	chr14	91770229	-	cg19465605	NA	NA	NA	NA	NA	NA	chr14:91770110-91770419	Island	CCDC88C	NM_001080414	Body			NA	14:90839877-90840104			NA	-0.043196734	0.454635711	-5.028002244	1.72E-05	0.000904797	2.15725805
cg15365426	chr2	2643372	-	cg15365426	NA	NA	NA	NA	NA	NA		OpenSea						NA	2:2622319-2622623			NA	-0.04451139	0.291089436	-3.964309304	0.000374678	0.008154395	-0.868924436
cg06527213	chr15	86315211	-	cg06527213	NA	NA	NA	NA	NA	NA	chr15:86312153-86313047	S_Shelf	KLHL25;MIR1276	NM_022480;NR_031682	5'UTR;TSS1500			TRUE				NA	-0.029704937	0.279270714	-4.22129959	0.000180154	0.004740927	-0.154885726
cg14866069	chr4	96080181	+	cg14866069	NA	NA	NA	NA	NA	NA		OpenSea						TRUE				NA	-0.055636073	0.586308035	-3.988445858	0.000349941	0.007753194	-0.802492955
cg08113895	chr4	148471856	+	cg08113895	rs73853933	0.016926	NA	NA	NA	NA		OpenSea						TRUE				NA	-0.06712433	0.479293732	-3.954559267	0.000385147	0.008329774	-0.895719756
cg07224931	chr12	121130567	+	cg07224931	NA	NA	NA	NA	NA	NA		OpenSea	MLEC	NM_014730	Body	low-CpG:119614877-119614956		NA				NA	-0.057187575	0.274203298	-5.603266481	3.16E-06	0.000308926	3.839718711
cg18783792	chr3	195594872	-	cg18783792	NA	NA	NA	NA	NA	NA	chr3:195594836-195595494	Island	TNK2;TNK2	NM_001010938;NM_005781	Body;Body			NA	3:197078874-197081159			NA	-0.051456322	0.811307052	-4.915931092	2.39E-05	0.001132441	1.831568103
cg02571055	chr6	158896790	+	cg02571055	NA	NA	NA	NA	NA	NA		OpenSea	TULP4;TULP4	NM_020245;NM_001007466	Body;Body			TRUE		6:158896614-158897209	Unclassified_Cell_type_specific	TRUE	-0.044554578	0.443505096	-4.325175169	0.00013362	0.003811901	0.137551984
cg23256343	chr15	30163825	-	cg23256343	NA	NA	NA	NA	NA	NA		OpenSea						NA	15:27950903-27951135			NA	-0.087900884	0.364279809	-7.329643761	2.12E-08	2.97E-05	8.849256992
cg03839161	chr16	1128721	-	cg03839161	NA	NA	NA	NA	NA	NA	chr16:1128223-1130394	Island	SSTR5;LOC146336	NM_001053;NR_027242	TSS200;Body			NA	16:1068225-1070379			NA	-0.062262256	0.222631352	-4.331581823	0.000131174	0.003760559	0.155652796
cg13227551	chr6	144011222	-	cg13227551	rs116883756	0.03342	NA	NA	NA	NA		OpenSea	PHACTR2;PHACTR2;PHACTR2;PHACTR2	NM_001100164;NM_001100166;NM_014721;NM_001100165	Body;Body;Body;Body			TRUE				NA	0.058060296	0.56751013	4.395083967	0.000109193	0.003294981	0.335448721
cg02060577	chr2	224508049	-	cg02060577	rs13385650	0.196047	NA	NA	NA	NA		OpenSea						TRUE				NA	-0.089809686	0.569424817	-4.447373523	9.39E-05	0.002952715	0.483998932
cg04977618	chr16	65149083	-	cg04977618	NA	NA	NA	NA	NA	NA		OpenSea	CDH11	NM_001797	5'UTR			TRUE				NA	-0.060354678	0.475934067	-4.379995052	0.000114062	0.0034025	0.292665131
cg00726147	chr7	19749584	-	cg00726147	NA	NA	NA	NA	NA	NA	chr7:19748397-19748861	S_Shore	TWISTNB	NM_001002926	TSS1500			NA				NA	0.049562489	0.789068383	4.194887317	0.000194328	0.00501638	-0.228916265
cg04732596	chr2	66789740	-	cg04732596	NA	NA	NA	NA	NA	NA		OpenSea	MEIS1	NM_002398	Body			TRUE				NA	-0.090283166	0.452061409	-5.269584295	8.44E-06	0.000567305	2.862184415
cg24264382	chr10	76998652	+	cg24264382	NA	NA	NA	NA	NA	NA	chr10:76993892-76995953	S_Shelf						NA	10:76668110-76668751			NA	-0.057661831	0.383721209	-5.379062208	6.12E-06	0.000462459	3.18256888
cg15346286	chr12	125089704	-	cg15346286	NA	NA	NA	NA	NA	NA		OpenSea						TRUE				NA	-0.060773547	0.597401133	-5.086761572	1.45E-05	0.000811111	2.3283931
cg13415831	chr9	92137791	-	cg13415831	NA	NA	NA	NA	NA	NA		OpenSea						TRUE		9:92137115-92137816	Unclassified	NA	0.056276532	0.834557208	4.02349165	0.000316844	0.007199283	-0.705789985
cg02406148	chr13	24471857	-	cg02406148	NA	NA	NA	NA	NA	NA		OpenSea	C1QTNF9B	NM_001007537	TSS1500			NA				NA	-0.096344084	0.545241231	-6.162522508	6.11E-07	0.000125025	5.478626303
cg26487582	chr4	25322200	+	cg26487582	NA	NA	NA	NA	NA	NA		OpenSea	ZCCHC4	NM_024936	Body			TRUE				NA	-0.067874626	0.410819809	-4.226683851	0.000177391	0.004690824	-0.139777497
cg03803789	chr11	111854003	-	cg03803789	NA	NA	NA	NA	NA	NA		OpenSea	DIXDC1;DIXDC1	NM_033425;NM_001037954	Body;Body			TRUE				TRUE	-0.073033286	0.211180577	-4.371388066	0.000116935	0.003464869	0.268277635
cg07611575	chr16	3593230	-	cg07611575	NA	NA	NA	NA	NA	NA		OpenSea	NLRC3	NM_178844	Body			TRUE				NA	-0.053551555	0.550313925	-4.325069136	0.000133661	0.003812814	0.137252468
cg00647232	chr1	177938408	+	cg00647232	rs6682862	0.292016	NA	NA	NA	NA		OpenSea	SEC16B	NM_033127	5'UTR			NA				NA	-0.056394333	0.657767896	-4.152811717	0.0002192	0.005471968	-0.346560696
cg12536891	chr11	72044829	+	cg12536891	NA	NA	NA	NA	NA	NA		OpenSea	CLPB	NM_030813	Body			TRUE		11:72044719-72045002	Unclassified_Cell_type_specific	NA	0.041614188	0.720977526	5.45557325	4.88E-06	0.000402825	3.406707647
cg08652499	chr3	69924342	+	cg08652499	NA	NA	NA	NA	NA	NA		OpenSea	MITF;MITF;MITF	NM_198177;NM_198159;NM_006722	Body;Body;Body			NA				NA	-0.061748483	0.51065954	-4.569116183	6.59E-05	0.002302801	0.831475245
cg21937660	chr17	71643137	-	cg21937660	NA	NA	NA	NA	NA	NA	chr17:71639028-71641670	S_Shore						NA		17:71642773-71643215	Unclassified_Cell_type_specific	NA	-0.061638892	0.402766764	-4.929951628	2.29E-05	0.001098406	1.872257237
cg12632411	chr20	17595355	+	cg12632411	NA	NA	NA	NA	NA	NA	chr20:17595271-17595483	Island	RRBP1;RRBP1	NM_001042576;NM_004587	Body;Body			NA	20:17543328-17543565			NA	-0.087521454	0.485717686	-7.469862948	1.42E-08	2.49E-05	9.246582306
cg14599596	chr19	5871012	+	cg14599596	NA	NA	NA	NA	NA	NA	chr19:5866711-5867473	S_Shelf	FUT5	NM_002034	TSS1500			NA				NA	-0.063124609	0.459156757	-5.724098258	2.21E-06	0.000252193	4.194129063
cg11136341	chr8	142289745	-	cg11136341	NA	NA	NA	NA	NA	NA		OpenSea						TRUE	8:142358830-142358979			TRUE	-0.055152024	0.20080945	-4.337019113	0.000129133	0.00371992	0.171020504
cg05021029	chr10	76947956	-	cg05021029	NA	NA	NA	NA	NA	NA		OpenSea					DMR	TRUE		10:76947330-76948165	Unclassified	TRUE	0.056630526	0.645892887	4.779675328	3.56E-05	0.001498141	1.437085382
cg04745805	chr17	40427474	-	cg04745805	NA	NA	NA	NA	NA	NA	chr17:40427951-40429036	N_Shore	STAT5B	NM_012448	5'UTR			NA				NA	-0.034791358	0.138350902	-4.638103564	5.39E-05	0.002003055	1.029297068
cg00192966	chr5	167688102	+	cg00192966	NA	NA	NA	NA	NA	NA	chr5:167689227-167689738	N_Shore	ODZ2	NM_001122679	Body			NA				NA	-0.075827916	0.41240424	-4.446960521	9.40E-05	0.00295517	0.482823923
cg01885692	chr22	21804711	+	cg01885692	NA	NA	NA	NA	NA	NA	chr22:21800412-21801052	S_Shelf	HIC2	NM_015094	3'UTR			NA				NA	-0.042893005	0.728327697	-4.592716467	6.15E-05	0.002191518	0.899078455
cg06732687	chr14	56299289	-	cg06732687	NA	NA	NA	NA	NA	NA		OpenSea						TRUE				NA	0.040011279	0.524043444	4.559652521	6.77E-05	0.002345369	0.804387808
cg20237595	chr3	124301252	+	cg20237595	NA	NA	NA	NA	NA	NA	chr3:124303529-124304092	N_Shelf	KALRN	NM_001024660	Body			NA				NA	0.050897086	0.589090176	4.570013534	6.57E-05	0.002297542	0.834044331
cg21232615	chr9	27292606	+	cg21232615	NA	NA	NA	NA	NA	NA		OpenSea	C9orf11;C9orf11	NM_020641;NM_001161585	Body;Body			NA				NA	-0.076708235	0.480525076	-4.906699046	2.46E-05	0.001155648	1.804784997
cg22507772	chr6	6759831	-	cg22507772	NA	NA	NA	NA	NA	NA		OpenSea						TRUE	6:6704767-6704888	6:6759159-6760336	Unclassified	TRUE	-0.062530775	0.445076002	-5.141014837	1.23E-05	0.000727348	2.486604162
cg17898621	chr4	3244206	+	cg17898621	NA	NA	NA	NA	NA	NA		OpenSea	HTT	NM_002111	3'UTR			TRUE	4:3213999-3214081			NA	-0.083503968	0.436221761	-6.456096398	2.60E-07	8.22E-05	6.335078591
cg03574652	chr3	187100815	-	cg03574652	NA	NA	NA	NA	NA	NA		OpenSea						TRUE				NA	-0.061599163	0.56616544	-4.328831908	0.000132219	0.003783716	0.147882536
cg11320187	chr20	33578094	+	cg11320187	NA	NA	NA	NA	NA	NA		OpenSea	MYH7B;MIR499	NM_020884;NR_030223	Body;TSS200			NA				NA	-0.038471367	0.469226067	-4.241111924	0.000170193	0.004550288	-0.09926474
cg11511175	chr12	58119979	-	cg11511175	NA	NA	NA	NA	NA	NA	chr12:58119909-58121551	Island	AGAP2;LOC100130776;AGAP2	NM_014770;NR_027032;NM_001122772	3'UTR;TSS200;3'UTR			NA	12:56406216-56407918	12:58119268-58121143	Unclassified	NA	-0.095362829	0.255116272	-6.030804634	8.99E-07	0.000152227	5.093195219
cg01773858	chr11	73076892	+	cg01773858	NA	NA	NA	NA	NA	NA	chr11:73073118-73073733	S_Shelf	ARHGEF17	NM_014786	Body			NA				NA	-0.063655603	0.590582876	-7.216987532	2.91E-08	3.24E-05	8.52863936
cg18772838	chr3	155100309	+	cg18772838	NA	NA	NA	NA	NA	NA		OpenSea						TRUE		3:155099926-155100875	Unclassified_Cell_type_specific	TRUE	-0.039402747	0.277821859	-4.43712161	9.67E-05	0.003016137	0.454839713
cg06087349	chr1	214154085	-	cg06087349	NA	NA	NA	NA	NA	NA	chr1:214156000-214156851	N_Shore					RDMR	NA				NA	0.035247163	0.819325255	4.076292221	0.000272685	0.00643816	-0.559562538
cg14065153	chr17	38512388	+	cg14065153	NA	NA	NA	NA	NA	NA		OpenSea	RARA;RARA;RARA;RARA	NM_001145301;NM_000964;NM_001024809;NM_001145302	Body;Body;Body;Body			NA	17:35765795-35765915			NA	-0.061040941	0.538503129	-4.132718987	0.000232155	0.005710823	-0.402612047
cg09179249	chr1	10732900	-	cg09179249	NA	NA	NA	NA	NA	NA		OpenSea	CASZ1;CASZ1	NM_017766;NM_001079843	Body;Body			NA	1:10655453-10655520			NA	-0.061408078	0.461473464	-4.490174837	8.29E-05	0.002701719	0.605912834
cg10002185	chr19	49686254	-	cg10002185	NA	NA	NA	NA	NA	NA	chr19:49685863-49686233	S_Shore	TRPM4	NM_017636	Body			NA	19:54377724-54378219	19:49686109-49686391	Unclassified_Cell_type_specific	NA	-0.072785586	0.659126143	-4.570922989	6.56E-05	0.002293333	0.836648185
cg03337482	chr1	3282449	-	cg03337482	NA	NA	NA	NA	NA	NA		OpenSea	PRDM16;PRDM16	NM_022114;NM_199454	Body;Body			NA	1:3272273-3272934			NA	-0.040701618	0.209632473	-4.127924262	0.000235356	0.005765791	-0.415975061
cg11337388	chr1	44446092	+	cg11337388	NA	NA	NA	NA	NA	NA	chr1:44444635-44445622	S_Shore	B4GALT2;B4GALT2	NM_003780;NM_001005417	5'UTR;TSS200		RDMR	NA				NA	-0.046822643	0.297311432	-5.37815124	6.13E-06	0.000463103	3.179901211
cg03721058	chr3	50360041	+	cg03721058	NA	NA	NA	NA	NA	NA	chr3:50359839-50360042	Island	HYAL2;HYAL2	NM_003773;NM_033158	5'UTR;TSS1500			NA	3:50333411-50335105	3:50358176-50360136	Promoter_Associated	NA	-0.042896159	0.575736789	-4.005804803	0.000333146	0.00746981	-0.754629844
cg10713839	chr4	81047158	+	cg10713839	rs73829393	0.083638	NA	NA	NA	NA		OpenSea						TRUE		4:81046526-81047390	Unclassified_Cell_type_specific	NA	0.043719803	0.867802063	5.152072703	1.19E-05	0.000713147	2.518872343
cg24709285	chr4	7052788	+	cg24709285	NA	NA	NA	NA	NA	NA	chr4:7052317-7052613	S_Shore	TADA2B	NM_152293	Body			NA	4:7103247-7103690			NA	-0.069484796	0.445971706	-5.111283076	1.35E-05	0.000772984	2.399879154
cg15883181	chr17	78336395	-	cg15883181	NA	NA	NA	NA	NA	NA		OpenSea	RNF213;LOC100294362	NM_020914;NR_029376	Body;Body			TRUE	17:75950988-75951034			NA	-0.082616954	0.518875937	-6.040741738	8.73E-07	0.000150219	5.122292314
cg01672129	chr14	103011800	+	cg01672129	NA	NA	NA	NA	NA	NA	chr14:103010784-103011625	S_Shore						TRUE		14:103011049-103011804	Unclassified	TRUE	-0.022626966	0.176135968	-4.195484535	0.000193996	0.005009132	-0.227243854
cg05583087	chr3	12894947	+	cg05583087	rs73813718	0.014625	NA	NA	NA	NA		OpenSea						TRUE				TRUE	-0.035013225	0.154512522	-4.152336334	0.000219499	0.005477503	-0.34788781
cg14574489	chr3	143021680	-	cg14574489	NA	NA	NA	NA	NA	NA		OpenSea	SLC9A9	NM_173653	Body			TRUE				NA	-0.060259616	0.403902167	-4.148826318	0.000221712	0.00551961	-0.357685186
cg26813604	chr5	172256357	-	cg26813604	rs1006720	0.232983	NA	NA	NA	NA		OpenSea						TRUE				NA	-0.062717253	0.441939493	-4.876320096	2.68E-05	0.00123372	1.716706185
cg16525435	chr3	193994972	-	cg16525435	NA	NA	NA	NA	NA	NA		OpenSea						TRUE				TRUE	-0.040627428	0.348265647	-4.208039308	0.000187138	0.004880127	-0.192069938
cg25769852	chr12	9914057	+	cg25769852	NA	NA	NA	NA	NA	NA		OpenSea	CD69;CD69;CD69	NR_026671;NR_026672;NM_001781	TSS1500;TSS1500;TSS1500			NA				NA	0.094168421	0.648411466	4.587845899	6.24E-05	0.002214508	0.885120526
cg18449361	chr6	2689154	-	cg18449361	NA	NA	NA	NA	NA	NA	chr6:2685400-2685625	S_Shelf	MYLK4	NM_001012418	Body			NA				TRUE	-0.069253728	0.552504595	-4.509079783	7.85E-05	0.002599985	0.659848924
cg12081870	chr1	205475130	+	cg12081870	NA	NA	NA	NA	NA	NA	chr1:205473877-205474109	S_Shore	CDK18;CDK18;CDK18	NM_002596;NM_212503;NM_212502	5'UTR;5'UTR;5'UTR			TRUE				TRUE	-0.048985862	0.387294641	-4.748801166	3.90E-05	0.001596722	1.347959626
cg10376053	chr6	33282867	-	cg10376053	NA	NA	NA	NA	NA	NA	chr6:33282855-33283196	Island	ZBTB22;TAPBP;TAPBP;TAPBP;ZBTB22	NM_005453;NM_003190;NM_172208;NM_172209;NM_001145338	Body;TSS1500;TSS1500;TSS1500;Body			NA	6:33390834-33391265			NA	-0.03196447	0.139874003	-3.931366202	0.000411214	0.008744578	-0.959365926
cg17743732	chr2	238705221	+	cg17743732	NA	NA	NA	NA	NA	NA	chr2:238707008-238708021	N_Shore						NA				NA	-0.067854844	0.460978278	-4.435350023	9.72E-05	0.00302792	0.449802519
cg18587137	chr14	103593503	-	cg18587137	NA	NA	NA	NA	NA	NA	chr14:103593234-103593923	Island	TNFAIP2	NM_006291	Body	high-CpG:102663050-102663493		NA	14:102662833-102663676			TRUE	-0.086758779	0.312806641	-4.998372632	1.88E-05	0.000959435	2.071055677
cg22998028	chr17	42247910	-	cg22998028	NA	NA	NA	NA	NA	NA		OpenSea	ASB16	NM_080863	TSS200			TRUE				TRUE	-0.041146448	0.226643917	-4.64977334	5.21E-05	0.001958833	1.062821068
cg16571794	chr4	7648627	-	cg16571794	rs79755907	0.016073	NA	NA	NA	NA	chr4:7647755-7647960	S_Shore	SORCS2	NM_020777	Body	low-CpG:7699527-7699585		NA	4:7699310-7699530			NA	0.046645314	0.854037199	5.706333883	2.33E-06	0.000259852	4.142023245
cg08462030	chr6	167033966	-	cg08462030	rs12664861	0.033156	NA	NA	NA	NA	chr6:167032330-167032582	S_Shore	RPS6KA2;RPS6KA2	NM_021135;NM_001006932	Body;Body			TRUE				NA	-0.038045568	0.262826331	-4.441118631	9.56E-05	0.002992922	0.46620636
cg13880565	chr12	329792	-	cg13880565	NA	NA	NA	NA	NA	NA		OpenSea	SLC6A13	NM_016615	3'UTR			TRUE		12:328489-330038	Unclassified	NA	-0.054929471	0.556582625	-5.166929494	1.14E-05	0.000691559	2.562237193
cg07706776	chr10	5568004	+	cg07706776	NA	NA	NA	NA	NA	NA	chr10:5567122-5567828	S_Shore	CALML3;CALML3	NM_005185;NM_005185	3'UTR;1stExon			NA				NA	-0.042642347	0.498939942	-4.184005172	0.000200482	0.005125201	-0.259377389
cg18444673	chr19	36389500	-	cg18444673	NA	NA	NA	NA	NA	NA	chr19:36389545-36389967	N_Shore	NFKBID	NM_139239	5'UTR			NA				NA	-0.037368718	0.347399194	-4.495644757	8.16E-05	0.002670698	0.621513159
cg11844800	chr1	19201860	-	cg11844800	rs6668941	0.04864	NA	NA	NA	NA	chr1:19203874-19204234	N_Shelf	ALDH4A1;ALDH4A1;ALDH4A1	NM_170726;NM_001161504;NM_003748	Body;Body;Body			NA		1:19201676-19202443	Unclassified	NA	-0.042341873	0.255813463	-4.261300477	0.0001606	0.004363278	-0.042510384
cg16888565	chr15	63305933	+	cg16888565	rs115392148	0.020851	NA	NA	NA	NA		OpenSea						TRUE				TRUE	-0.055090266	0.489211022	-5.40501103	5.67E-06	0.000442809	3.258567723
cg00353571	chr19	49238653	+	cg00353571	NA	NA	NA	NA	NA	NA	chr19:49238427-49238813	Island	RASIP1	NM_017805	Body			NA	19:53930255-53930605			TRUE	-0.039702586	0.402199066	-4.421359074	0.000101199	0.003114914	0.410039227
cg22735419	chr19	1360208	+	cg22735419	NA	NA	NA	NA	NA	NA	chr19:1360038-1360347	Island	MUM1;MUM1	NR_024247;NM_032853	Body;Body			TRUE	19:1311056-1311431			NA	-0.038671271	0.745079225	-3.991633735	0.000346796	0.007699227	-0.793708493
cg00711291	chr17	71345538	-	cg00711291	NA	NA	NA	NA	NA	NA		OpenSea	SDK2	NM_001144952	Body			TRUE				NA	-0.064521708	0.618643783	-6.016368266	9.37E-07	0.000156341	5.050918753
cg08163855	chr8	96443153	+	cg08163855	NA	NA	NA	NA	NA	NA		OpenSea						TRUE				NA	-0.073065997	0.217973324	-5.192759164	1.06E-05	0.000659375	2.637659116
cg26666538	chr2	115021229	+	cg26666538	NA	NA	NA	NA	NA	NA		OpenSea						TRUE				NA	-0.062783835	0.47181348	-4.159426061	0.000215093	0.005394493	-0.328090748
cg06589885	chr1	145413193	-	cg06589885	NA	NA	NA	NA	NA	NA	chr1:145415411-145415708	N_Shelf	HFE2;HFE2;HFE2;HFE2;HFE2;HFE2;HFE2;HFE2	NM_202004;NM_202004;NM_213653;NM_145277;NM_213652;NM_213652;NM_145277;NM_213653	1stExon;5'UTR;5'UTR;1stExon;1stExon;5'UTR;5'UTR;1stExon			NA				NA	-0.053969795	0.45328263	-7.215529438	2.92E-08	3.24E-05	8.524481751
cg27241845	chr2	233250370	-	cg27241845	NA	NA	NA	NA	NA	NA	chr2:233251361-233253414	N_Shore					RDMR	NA	2:232958612-232959030			TRUE	-0.053038197	0.537032255	-3.912163973	0.000434092	0.009097484	-1.011959316
cg23174662	chr14	62166083	+	cg23174662	NA	NA	NA	NA	NA	NA	chr14:62161847-62163231	S_Shelf	HIF1A;HIF1A	NM_001530;NM_181054	Body;Body			NA				NA	0.061138619	0.608019477	4.255584111	0.000163261	0.004413814	-0.058588138
cg08737246	chr18	74799909	-	cg08737246	NA	NA	NA	NA	NA	NA	chr18:74799144-74800038	Island	MBP;MBP	NM_001025100;NM_001025101	Body;Body			NA	18:72928359-72929026	18:74799787-74800008	Unclassified_Cell_type_specific	NA	-0.041345074	0.451420431	-5.157726297	1.17E-05	0.000705243	2.535372912
cg05131488	chr7	14031822	-	cg05131488	NA	NA	NA	NA	NA	NA	chr7:14030965-14031213	S_Shore	ETV1;ETV1	NM_001163148;NM_001163149	TSS1500;TSS1500		RDMR	NA				NA	-0.089506912	0.489641968	-5.464312889	4.76E-06	0.000396172	3.432319898
cg06438559	chr5	136478693	+	cg06438559	NA	NA	NA	NA	NA	NA		OpenSea	SPOCK1	NM_004598	Body			TRUE				TRUE	-0.044528322	0.222021919	-4.350197427	0.000124314	0.003618356	0.208288447
cg02981163	chr16	49873368	-	cg02981163	NA	NA	NA	NA	NA	NA	chr16:49872449-49872926	S_Shore						NA				NA	-0.050273677	0.458508935	-5.485366619	4.47E-06	0.000381541	3.494026489
cg08200419	chr10	134261480	-	cg08200419	NA	NA	NA	NA	NA	NA		OpenSea	C10orf91	NM_173541	Body			NA	10:134111393-134111471	10:134260247-134262214	Promoter_Associated_Cell_type_specific	TRUE	0.052329471	0.507603922	4.295152997	0.000145695	0.004061492	0.0528272
cg18106925	chr1	145092485	+	cg18106925	NA	NA	NA	NA	NA	NA	chr1:145096393-145096784	N_Shelf						NA	1:143803687-143803843			TRUE	-0.034525214	0.15806231	-5.028865931	1.72E-05	0.000903958	2.159771769
cg11644627	chr7	1518699	+	cg11644627	NA	NA	NA	NA	NA	NA	chr7:1518997-1519444	N_Shore	INTS1	NM_001080453	Body			NA	7:1484544-1485954			NA	-0.054383995	0.508944143	-4.648693484	5.23E-05	0.00196342	1.059718227
cg09079018	chr7	50880004	-	cg09079018	rs80206425	0.011729	NA	NA	NA	NA		OpenSea						TRUE				NA	0.032173449	0.651564328	3.887276866	0.000465598	0.009589886	-1.079984362
cg12056312	chr12	93650363	+	cg12056312	rs73219326	0.064015	NA	NA	NA	NA		OpenSea						TRUE				NA	-0.099011938	0.500441922	-6.320511591	3.85E-07	0.000100354	5.940049108
cg21146187	chr11	47077603	-	cg21146187	NA	NA	NA	NA	NA	NA		OpenSea	C11orf49;C11orf49;C11orf49;C11orf49	NM_001003677;NM_024113;NM_001003676;NM_001003678	Body;Body;Body;Body			TRUE				NA	-0.033100424	0.771936961	-4.04756051	0.000295908	0.006857676	-0.639211178
cg23228481	chr6	32137188	-	cg23228481	NA	NA	NA	NA	NA	NA	chr6:32134460-32135196	S_Shore	AGPAT1;AGPAT1	NM_006411;NM_032741	Body;Body			TRUE				NA	-0.06696794	0.441558607	-5.62441714	2.97E-06	0.000297525	3.901751269
cg01353646	chr12	58132733	+	cg01353646	NA	NA	NA	NA	NA	NA	chr12:58132478-58132734	Island	AGAP2;AGAP2	NM_001122772;NM_014770	TSS1500;Body			NA	12:56416163-56419088			NA	-0.084713079	0.227076973	-8.819166846	3.57E-10	4.51E-06	12.95743549
cg24812103	chr8	101735630	+	cg24812103	NA	NA	NA	NA	NA	NA	chr8:101733213-101735222	S_Shore	PABPC1	NM_002568	TSS1500		CDMR	NA				NA	-0.073343144	0.202137991	-4.779582877	3.56E-05	0.001498265	1.436818346
cg25236791	chr3	52302252	-	cg25236791	NA	NA	NA	NA	NA	NA		OpenSea	WDR82	NM_025222	Body			NA				NA	0.114122174	0.672305343	8.691442379	5.01E-10	5.38E-06	12.61559992
cg01977762	chr19	4909193	-	cg01977762	NA	NA	NA	NA	NA	NA	chr19:4909262-4910256	N_Shore	UHRF1;UHRF1	NM_001048201;NM_013282	TSS1500;TSS1500			NA	19:4860126-4861521	19:4909175-4909404	Unclassified_Cell_type_specific	NA	-0.065011725	0.532024273	-4.80599211	3.30E-05	0.001424363	1.513134845
cg03001333	chr1	2005560	-	cg03001333	NA	NA	NA	NA	NA	NA	chr1:2005179-2005565	Island	PRKCZ;PRKCZ	NM_002744;NM_001033581	Body;5'UTR			NA	1:1994363-1996075			TRUE	-0.070237424	0.486538666	-6.090353787	7.55E-07	0.000139617	5.267518243
cg03082589	chr16	27829751	+	cg03082589	NA	NA	NA	NA	NA	NA		OpenSea	GSG1L;GSG1L	NM_144675;NM_001109763	Body;Body			NA	16:27737211-27737335			NA	-0.102545592	0.389537158	-5.758933459	2.00E-06	0.00023643	4.296303386
cg11243001	chr10	132684009	-	cg11243001	NA	NA	NA	NA	NA	NA		OpenSea						NA	10:132573999-132574045			NA	-0.052253563	0.517214722	-4.195274557	0.000194112	0.005011846	-0.227831871
cg18541581	chr14	21905982	-	cg18541581	NA	NA	NA	NA	NA	NA		OpenSea	CHD8	NM_020920	TSS1500			NA		14:21904849-21906100	Promoter_Associated	NA	-0.034734572	0.326999746	-5.268447874	8.47E-06	0.000568423	2.858861178
cg25900902	chr17	7253340	+	cg25900902	NA	NA	NA	NA	NA	NA	chr17:7253298-7253764	Island	ACAP1	NM_014716	Body			NA	17:7194023-7194574	17:7253029-7256379	Promoter_Associated	NA	-0.083152894	0.328608063	-5.025271799	1.73E-05	0.000909309	2.149311572
cg16332631	chr11	64126102	-	cg16332631	NA	NA	NA	NA	NA	NA	chr11:64126430-64126960	N_Shore	RPS6KA4;RPS6KA4	NM_003942;NM_001006944	TSS1500;TSS1500			TRUE				NA	-0.040264509	0.227613954	-4.494353527	8.19E-05	0.002677547	0.617830142
cg00779858	chr3	167370529	+	cg00779858	NA	NA	NA	NA	NA	NA		OpenSea	WDR49	NM_178824	5'UTR			TRUE				NA	-0.068455875	0.234868365	-4.702061723	4.47E-05	0.001756192	1.213235948
cg16272084	chr7	75318254	+	cg16272084	NA	NA	NA	NA	NA	NA		OpenSea	HIP1	NM_005338	Body			TRUE				NA	-0.063473068	0.464761695	-5.107929453	1.36E-05	0.000777867	2.3901003
cg00002033	chr19	39798481	-	cg00002033	NA	NA	NA	NA	NA	NA	chr19:39797786-39799250	Island	LRFN1	NM_020862	Body			TRUE	19:44489564-44491070			TRUE	-0.10403564	0.304066346	-5.808224839	1.73E-06	0.000217117	4.440865694
cg27255115	chr17	38603555	+	cg27255115	NA	NA	NA	NA	NA	NA	chr17:38599669-38600306	S_Shelf	IGFBP4	NM_001552	Body			NA				NA	-0.063115394	0.425360947	-6.304976932	4.03E-07	0.000102249	5.894728292
cg22810403	chr1	36790444	+	cg22810403	NA	NA	NA	NA	NA	NA	chr1:36786500-36789402	S_Shore	FAM176B	NM_018166	TSS1500			NA				NA	-0.073353588	0.461092533	-4.272300447	0.000155599	0.004266233	-0.011554835
cg09867656	chr1	76550508	-	cg09867656	NA	NA	NA	NA	NA	NA		OpenSea	ST6GALNAC3;ST6GALNAC3	NM_152996;NM_001160011	Body;Body			TRUE				NA	-0.090866019	0.491885303	-6.08821534	7.59E-07	0.000140024	5.261260114
cg22871318	chr12	42982419	+	cg22871318	NA	NA	NA	NA	NA	NA	chr12:42982832-42983881	N_Shore	PRICKLE1	NM_153026	5'UTR		RDMR	NA		12:42982369-42983218	Unclassified_Cell_type_specific	NA	-0.047148576	0.16073643	-4.662697813	5.02E-05	0.001906645	1.099969255
cg10148591	chr19	7197021	+	cg10148591	NA	NA	NA	NA	NA	NA	chr19:7197115-7197463	N_Shore	INSR;INSR	NM_000208;NM_001079817	Body;Body			NA	19:7148013-7148416	19:7196972-7198945	Promoter_Associated	NA	-0.050978975	0.212391966	-5.083915486	1.46E-05	0.000815403	2.320098575
cg03233656	chr2	65214625	+	cg03233656	NA	NA	NA	NA	NA	NA	chr2:65215598-65217212	N_Shore	SLC1A4	NM_001135581	TSS1500			NA		2:65214462-65214777	Unclassified_Cell_type_specific	NA	-0.039917389	0.212703445	-4.480668566	8.52E-05	0.00275329	0.578811399
cg01505878	chr11	61690927	+	cg01505878	NA	NA	NA	NA	NA	NA		OpenSea						TRUE				TRUE	-0.051075319	0.387066415	-4.776668787	3.60E-05	0.001506976	1.428401779
cg17913115	chr17	79680063	-	cg17913115	NA	NA	NA	NA	NA	NA	chr17:79678936-79679805	S_Shore	SLC25A10	NM_012140	Body			NA	17:77289298-77290601	17:79678342-79680300	Unclassified	NA	-0.064542007	0.169901524	-5.039621844	1.66E-05	0.000885675	2.191080838
cg15978494	chr8	119097956	-	cg15978494	NA	NA	NA	NA	NA	NA		OpenSea	EXT1	NM_000127	Body			TRUE				NA	-0.045777375	0.924601625	-4.399971476	0.000107661	0.003259023	0.349314993
cg04511444	chr1	44358979	+	cg04511444	NA	NA	NA	NA	NA	NA		OpenSea	ST3GAL3;ST3GAL3;ST3GAL3;ST3GAL3;ST3GAL3;ST3GAL3;ST3GAL3;ST3GAL3;ST3GAL3;ST3GAL3	NM_174968;NM_006279;NM_174971;NM_174963;NM_174967;NM_174969;NM_174970;NM_174964;NM_174965;NM_174966	Body;Body;Body;Body;Body;Body;Body;Body;Body;Body			TRUE				NA	-0.057659474	0.541508368	-4.88981226	2.58E-05	0.001197231	1.75581423
cg26089753	chr6	152127821	+	cg26089753	NA	NA	NA	NA	NA	NA	chr6:152128822-152129771	N_Shore	ESR1;ESR1;ESR1;ESR1	NM_000125;NM_001122741;NM_001122740;NM_001122742	TSS1500;5'UTR;TSS1500;5'UTR			NA				NA	-0.063153103	0.20527905	-4.718994095	4.26E-05	0.001698001	1.262013799
cg01481879	chr7	2316636	-	cg01481879	NA	NA	NA	NA	NA	NA	chr7:2318238-2319079	N_Shore	SNX8	NM_013321	Body			NA				NA	-0.037707557	0.476093534	-4.071353201	0.000276546	0.006505815	-0.573267358
cg03247892	chr19	10398215	+	cg03247892	NA	NA	NA	NA	NA	NA	chr19:10397603-10398703	Island	ICAM4;ICAM4;ICAM4	NM_001544;NM_022377;NM_001039132	Body;Body;Body		DMR	NA	19:10258659-10259777	19:10398016-10398230	Unclassified_Cell_type_specific	NA	-0.0286779	0.116377977	-3.976083588	0.000362405	0.007958592	-0.836535329
cg06009267	chr8	144948764	-	cg06009267	NA	NA	NA	NA	NA	NA	chr8:144946556-144946827	S_Shore	EPPK1	NM_031308	TSS1500			TRUE		8:144948630-144948831	Unclassified_Cell_type_specific	NA	-0.045466518	0.561246759	-3.955773595	0.000383828	0.008307284	-0.892383769
cg00136547	chr6	56507796	-	cg00136547	NA	NA	NA	NA	NA	NA		OpenSea	DST;DST;DST;DST;DST;DST;DST	NM_001144770;NM_020388;NM_183380;NM_015548;NM_001723;NM_001144771;NM_001144769	Body;TSS200;Body;TSS200;TSS200;Body;Body			TRUE				NA	-0.070208462	0.307591623	-4.521098901	7.58E-05	0.002536571	0.694166904
cg10249246	chr14	105877289	-	cg10249246	NA	NA	NA	NA	NA	NA	chr14:105877371-105878152	N_Shore						NA		14:105877055-105877336	Unclassified_Cell_type_specific	NA	-0.043690346	0.239027305	-4.439708725	9.60E-05	0.003000364	0.462196612
cg12512013	chr8	13373033	-	cg12512013	NA	NA	NA	NA	NA	NA		OpenSea	DLC1;DLC1	NM_182643;NM_024767	TSS1500;TSS1500			NA				NA	-0.078380398	0.419473932	-5.302459756	7.67E-06	0.000533523	2.958345768
cg14067450	chr9	135333515	-	cg14067450	NA	NA	NA	NA	NA	NA		OpenSea	C9orf171	NM_207417	Body			NA	9:134322785-134323521			NA	-0.04653233	0.456525276	-5.347099285	6.72E-06	0.000491011	3.08898508
cg24873880	chr10	11099593	-	cg24873880	NA	NA	NA	NA	NA	NA		OpenSea	CUGBP2;CUGBP2	NM_006561;NM_001025077	Body;Body			TRUE				NA	-0.063074561	0.328505569	-5.072177822	1.51E-05	0.000833947	2.285896388
cg17211223	chr3	52156741	+	cg17211223	NA	NA	NA	NA	NA	NA		OpenSea	WDR51A;WDR51A;WDR51A	NM_015426;NM_001161580;NM_001161581	Body;Body;Body			TRUE		3:52156565-52157936	Gene_Associated	NA	0.030399243	0.880322696	4.10358768	0.000252281	0.00606737	-0.483726312
cg15630458	chr8	142986649	-	cg15630458	NA	NA	NA	NA	NA	NA	chr8:142984423-142984653	S_Shore						TRUE				TRUE	-0.039214539	0.155655158	-4.363103125	0.000119767	0.00352571	0.244814445
cg04850211	chr1	228464232	-	cg04850211	NA	NA	NA	NA	NA	NA	chr1:228463249-228464488	Island	OBSCN;OBSCN	NM_052843;NM_001098623	Body;Body			TRUE	1:226529779-226531573			NA	-0.046772327	0.432517957	-4.042131712	0.000300509	0.006932159	-0.654239763
cg02670343	chr1	51888289	-	cg02670343	NA	NA	NA	NA	NA	NA		OpenSea	EPS15;EPS15	NM_001159969;NM_001981	TSS1500;Body			TRUE				NA	-0.091697034	0.456917424	-5.780744796	1.87E-06	0.00022724	4.36027431
cg17153426	chr22	24640743	+	cg17153426	NA	NA	NA	NA	NA	NA		OpenSea	GGT5;GGT5;GGT5;GGT5;GGT5;GGT5	NM_004121;NM_004121;NM_001099782;NM_001099781;NM_001099782;NM_001099781	5'UTR;1stExon;1stExon;5'UTR;5'UTR;1stExon			NA				NA	-0.045330155	0.396788341	-5.19108457	1.06E-05	0.000661869	2.63276827
cg24291309	chr3	145835726	-	cg24291309	NA	NA	NA	NA	NA	NA		OpenSea	PLOD2;PLOD2	NM_000935;NM_182943	Body;Body			TRUE				NA	-0.079186943	0.604486413	-4.282956533	0.000150901	0.004171994	0.018454404
cg25462903	chr11	47206835	-	cg25462903	NA	NA	NA	NA	NA	NA	chr11:47207188-47209176	N_Shore	PACSIN3	NM_016223	5'UTR			NA				NA	-0.040431504	0.278345445	-4.461827769	9.00E-05	0.002864461	0.525138575
cg26143719	chr22	37584227	+	cg26143719	NA	NA	NA	NA	NA	NA		OpenSea	C1QTNF6;C1QTNF6	NM_182486;NM_031910	1stExon;1stExon			TRUE				TRUE	-0.079692573	0.192327011	-7.045329637	4.75E-08	3.90E-05	8.037838265
cg23533000	chr11	112461565	-	cg23533000	NA	NA	NA	NA	NA	NA		OpenSea						TRUE				NA	-0.10053735	0.574483423	-5.152524922	1.19E-05	0.000712396	2.520192123
cg22878535	chr17	78431627	+	cg22878535	NA	NA	NA	NA	NA	NA	chr17:78428262-78429288	S_Shelf						NA				NA	0.043780698	0.838524028	4.021541283	0.000318603	0.00722969	-0.711179225
cg09365924	chr12	53611399	+	cg09365924	rs112098851	0.016453	NA	NA	NA	NA	chr12:53613716-53615103	N_Shelf	RARG;RARG	NM_001042728;NM_000966	Body;Body		RDMR	TRUE		12:53610505-53611727	Unclassified_Cell_type_specific	TRUE	-0.037419556	0.503342568	-4.336793133	0.000129217	0.003721847	0.170381702
cg23774717	chr10	26856095	+	cg23774717	NA	NA	NA	NA	NA	NA	chr10:26855906-26856198	Island	APBB1IP	NM_019043	Body			NA	10:26895913-26896474			NA	-0.059673137	0.184013289	-4.84250347	2.96E-05	0.001318502	1.618760707
cg27064521	chr19	40953834	+	cg27064521	NA	NA	NA	NA	NA	NA	chr19:40950025-40950777	S_Shelf	BLVRB	NM_000713	Body			NA				NA	-0.039126869	0.731363528	-5.13394379	1.26E-05	0.000737593	2.465973726
cg24630057	chr7	1369318	+	cg24630057	NA	NA	NA	NA	NA	NA	chr7:1370386-1370863	N_Shore						NA		7:1369309-1369416	Unclassified_Cell_type_specific	NA	-0.042387582	0.289558973	-4.722129179	4.22E-05	0.001686928	1.271048797
cg01621145	chr8	129020489	+	cg01621145	rs74915171	0.017376	NA	NA	NA	NA		OpenSea	PVT1;MIR1206	NR_003367;NR_031611	Body;TSS1500			NA				NA	-0.034528012	0.835265031	-4.746285047	3.93E-05	0.001603494	1.340700807
cg22550815	chr19	11276529	+	cg22550815	NA	NA	NA	NA	NA	NA		OpenSea	KANK2;KANK2	NM_015493;NM_001136191	3'UTR;3'UTR			TRUE				NA	-0.083994036	0.433082084	-5.794997888	1.80E-06	0.000222172	4.402075548
cg00977707	chr3	11517830	-	cg00977707	NA	NA	NA	NA	NA	NA		OpenSea	ATG7;ATG7;ATG7	NM_001136031;NM_001144912;NM_006395	Body;Body;Body			TRUE				NA	-0.065016212	0.322181012	-4.124098482	0.000237941	0.005812225	-0.426634117
cg11846905	chr12	86342281	+	cg11846905	rs61929421	0.241316	NA	NA	NA	NA		OpenSea						TRUE				NA	-0.073377077	0.407030487	-4.286125057	0.000149531	0.0041431	0.027381509
cg10013501	chr1	25257813	+	cg10013501	NA	NA	NA	NA	NA	NA	chr1:25255527-25259005	Island	RUNX3;RUNX3	NM_004350;NM_001031680	TSS1500;Body			NA	1:25127743-25131723			NA	-0.084052249	0.4282507	-4.235719258	0.000172849	0.004601562	-0.114411556
cg17416338	chr19	5074717	-	cg17416338	NA	NA	NA	NA	NA	NA	chr19:5074591-5074814	Island	KDM4B	NM_015015	Body			NA	19:5025592-5026177			NA	0.053618111	0.833524565	4.58785408	6.24E-05	0.002214508	0.88514397
cg06850651	chr11	2785580	+	cg06850651	rs4255520	0.133685	NA	NA	NA	NA		OpenSea	KCNQ1;KCNQ1	NM_000218;NM_181798	Body;Body		RDMR	NA				NA	-0.061668477	0.475242747	-4.716919182	4.28E-05	0.001705008	1.256034726
cg07444554	chr5	139252771	-	cg07444554	NA	NA	NA	NA	NA	NA		OpenSea	NRG2;NRG2;NRG2;NRG2	NM_013982;NM_013983;NM_013981;NM_004883	Body;Body;Body;Body			TRUE				NA	-0.058575239	0.473651073	-5.159880593	1.17E-05	0.000702503	2.541660914
cg26249834	chr14	52479816	-	cg26249834	NA	NA	NA	NA	NA	NA		OpenSea	NID2	NM_007361	Body			TRUE				NA	-0.056726855	0.32086196	-4.830574083	3.07E-05	0.001352396	1.584234947
cg09115713	chr16	88832476	-	cg09115713	NA	NA	NA	NA	NA	NA		OpenSea	FAM38A	NM_001142864	Body			NA	16:87359943-87360074			NA	0.077438741	0.824714131	5.703142115	2.35E-06	0.000261018	4.132661211
cg10424974	chr16	66388348	+	cg10424974	NA	NA	NA	NA	NA	NA		OpenSea						TRUE				NA	-0.039672031	0.149957153	-4.139369954	0.000227786	0.005632656	-0.384067628
cg01097897	chr12	63097264	-	cg01097897	NA	NA	NA	NA	NA	NA		OpenSea	PPM1H	NM_020700	Body			TRUE				NA	-0.062026791	0.455544462	-4.712866847	4.33E-05	0.00172002	1.244358935
cg26057577	chr2	241187429	-	cg26057577	NA	NA	NA	NA	NA	NA	chr2:241185136-241185374	S_Shelf						NA				NA	-0.048345066	0.637033085	-4.116760732	0.000242977	0.005902041	-0.447069217
cg22443940	chr6	122144734	-	cg22443940	NA	NA	NA	NA	NA	NA		OpenSea						TRUE				NA	-0.068752033	0.499572719	-4.43450522	9.74E-05	0.003033141	0.447400643
cg13805951	chr14	105948819	+	cg13805951	NA	NA	NA	NA	NA	NA	chr14:105952603-105954296	N_Shelf					RDMR	NA				NA	-0.074010968	0.207006207	-4.881643653	2.64E-05	0.001219295	1.732134925
cg05233128	chr19	3659669	-	cg05233128	NA	NA	NA	NA	NA	NA	chr19:3659641-3659949	Island	PIP5K1C	NM_012398	Body			NA	19:3610282-3610942			NA	-0.018766176	0.93308552	-4.080005835	0.000269817	0.006388332	-0.549254428
cg03041029	chr2	240405158	-	cg03041029	NA	NA	NA	NA	NA	NA		OpenSea						NA	2:240069679-240070354			NA	-0.043610554	0.174585867	-4.237670013	0.000171883	0.004581815	-0.108932956
cg05959508	chr1	209929512	+	cg05959508	NA	NA	NA	NA	NA	NA		OpenSea	TRAF3IP3	NM_025228	TSS200	low-CpG:207996001-207996144		NA		1:209929057-209930251	Promoter_Associated	NA	0.046532743	0.687963445	5.394176765	5.85E-06	0.000450468	3.226833918
cg06400857	chr9	139901972	-	cg06400857	NA	NA	NA	NA	NA	NA	chr9:139901954-139902205	Island	ABCA2;ABCA2	NM_001606;NM_212533	3'UTR;3'UTR			TRUE				NA	-0.062000247	0.466538466	-4.526179566	7.47E-05	0.002511322	0.708679926
cg06193359	chr1	1097179	-	cg06193359	NA	NA	NA	NA	NA	NA	chr1:1098043-1100584	N_Shore						NA	1:1087017-1087178			NA	-0.03426831	0.628995738	-3.949256337	0.000390961	0.008425435	-0.910283677
cg07292442	chr6	32015713	+	cg07292442	NA	NA	NA	NA	NA	NA		OpenSea	TNXB	NM_019105	Body			TRUE		6:32015114-32017008	Unclassified	NA	-0.035651483	0.500622394	-4.544691872	7.08E-05	0.00241891	0.761591915
cg22801134	chr3	64210439	+	cg22801134	NA	NA	NA	NA	NA	NA		OpenSea	PRICKLE2	NM_198859	5'UTR			TRUE				NA	-0.08641355	0.525255497	-4.59618684	6.09E-05	0.002175899	0.909025675
cg04807669	chr11	128636703	+	cg04807669	NA	NA	NA	NA	NA	NA		OpenSea	FLI1;FLI1	NM_002017;NM_001167681	Body;Body			TRUE				NA	-0.045515128	0.472066376	-4.786329652	3.50E-05	0.001479263	1.45630804
cg26530045	chr1	23487055	-	cg26530045	NA	NA	NA	NA	NA	NA		OpenSea	LUZP1;LUZP1	NM_033631;NM_001142546	5'UTR;5'UTR			TRUE				NA	-0.077782273	0.550676837	-4.226981451	0.00017724	0.004688139	-0.138942267
cg19308989	chr17	7820248	+	cg19308989	NA	NA	NA	NA	NA	NA	chr17:7818938-7819763	S_Shore	LOC284023	NR_024349	TSS1500			NA				NA	-0.094213127	0.499148528	-7.829646502	5.22E-09	1.58E-05	10.25668446
cg25252197	chr10	112580109	+	cg25252197	NA	NA	NA	NA	NA	NA		OpenSea	RBM20	NM_001134363	Body			TRUE				NA	-0.054791364	0.20553126	-4.977858863	1.99E-05	0.000998624	2.011413266
cg01413632	chr12	76078445	-	cg01413632	NA	NA	NA	NA	NA	NA		OpenSea						TRUE				NA	-0.078486617	0.416282502	-4.739773288	4.01E-05	0.001627047	1.321918108
cg23351289	chr19	34849945	+	cg23351289	NA	NA	NA	NA	NA	NA	chr19:34850071-34850587	N_Shore						TRUE		19:34849595-34850872	Promoter_Associated	NA	-0.035817214	0.362378707	-3.95341338	0.000386397	0.008348655	-0.898867393
cg11999886	chr6	65341479	-	cg11999886	NA	NA	NA	NA	NA	NA		OpenSea	EYS	NM_001142800	Body			TRUE				NA	-0.087604238	0.564824783	-5.776675259	1.90E-06	0.000228598	4.348338935
cg26251680	chr1	7515712	-	cg26251680	rs77382329	0.089595	NA	NA	NA	NA		OpenSea	CAMTA1	NM_015215	Body			NA	1:7438174-7438305			NA	-0.04897692	0.303435173	-4.429105754	9.90E-05	0.003070496	0.432052
cg07138437	chr2	71787615	+	cg07138437	NA	NA	NA	NA	NA	NA	chr2:71787430-71787897	Island	DYSF;DYSF;DYSF;DYSF;DYSF;DYSF;DYSF;DYSF;DYSF;DYSF;DYSF;DYSF;DYSF;DYSF	NM_001130455;NM_001130979;NM_001130980;NM_001130982;NM_001130976;NM_001130987;NM_001130986;NM_001130981;NM_001130984;NM_001130983;NM_001130978;NM_001130985;NM_003494;NM_001130977	Body;Body;Body;Body;Body;Body;Body;Body;Body;Body;Body;Body;Body;Body			NA	2:71641009-71641207			NA	-0.054904349	0.300666861	-3.874196616	0.00048304	0.00986368	-1.115673444
cg20849150	chr1	59522993	+	cg20849150	NA	NA	NA	NA	NA	NA		OpenSea						TRUE				TRUE	-0.037619947	0.187632867	-5.187353693	1.08E-05	0.000666194	2.62187234
cg17174814	chr15	67228986	-	cg17174814	rs17209135	0.01167	NA	NA	NA	NA		OpenSea						NA	15:65016003-65016041			NA	-0.035293128	0.423829588	-5.90179689	1.31E-06	0.000186567	4.715218273
cg00299893	chr15	101609726	-	cg00299893	NA	NA	NA	NA	NA	NA		OpenSea	LRRK1	NM_024652	3'UTR			TRUE		15:101609068-101609917	Unclassified_Cell_type_specific	NA	-0.06445792	0.473253411	-4.873001608	2.71E-05	0.001242071	1.707089859
cg07882059	chr11	68924751	+	cg07882059	NA	NA	NA	NA	NA	NA	chr11:68924690-68924957	Island						NA	11:68681119-68681604	11:68924500-68925238	Unclassified_Cell_type_specific	NA	-0.049103376	0.201264229	-4.607301256	5.90E-05	0.002129151	0.940893941
cg25796129	chr17	9121696	+	cg25796129	NA	NA	NA	NA	NA	NA		OpenSea	NTN1	NM_004822	Body			TRUE				NA	0.098546867	0.681968507	8.593980803	6.50E-10	6.17E-06	12.35337145
cg14910055	chr22	43266228	-	cg14910055	NA	NA	NA	NA	NA	NA	chr22:43265990-43266283	Island						NA	22:41595935-41596308			NA	-0.027478316	0.746956538	-4.169034804	0.000209261	0.005290182	-0.301243198
cg01442068	chr17	53641714	+	cg01442068	NA	NA	NA	NA	NA	NA	chr17:53638662-53638964	S_Shelf						NA				NA	-0.068192379	0.500919899	-6.012917781	9.47E-07	0.000157079	5.040813264
cg07722360	chr20	17691454	+	cg07722360	NA	NA	NA	NA	NA	NA		OpenSea	BANF2;BANF2;BANF2	NM_001014977;NM_178477;NM_001159495	5'UTR;5'UTR;Body			TRUE				NA	-0.053368228	0.421442382	-5.776049856	1.90E-06	0.000228722	4.346504707
cg05904338	chr2	23546218	-	cg05904338	NA	NA	NA	NA	NA	NA		OpenSea						NA	2:23399626-23399737			NA	-0.071112451	0.308544978	-5.346655415	6.73E-06	0.0004914	3.087685719
cg06884875	chr11	46313051	-	cg06884875	NA	NA	NA	NA	NA	NA	chr11:46316875-46317485	N_Shelf	CREB3L1	NM_052854	Body			TRUE				TRUE	-0.063174653	0.499051863	-4.848981372	2.91E-05	0.001304087	1.637514696
cg24181174	chr10	123900861	+	cg24181174	NA	NA	NA	NA	NA	NA		OpenSea	TACC2;TACC2	NM_206862;NM_206861	Body;Body			TRUE				TRUE	-0.040866604	0.124233984	-5.387255489	5.97E-06	0.000456712	3.206563157
cg26679756	chr1	172262169	+	cg26679756	NA	NA	NA	NA	NA	NA		OpenSea	DNM3;DNM3	NM_015569;NM_001136127	Body;Body			TRUE				NA	-0.077301333	0.678337574	-5.923861483	1.23E-06	0.00017987	4.779890962
cg16711866	chr1	36935656	+	cg16711866	NA	NA	NA	NA	NA	NA		OpenSea	CSF3R;CSF3R;CSF3R;CSF3R	NM_156038;NM_156039;NM_000760;NM_172313	Body;Body;Body;Body			NA				NA	0.055622176	0.766013035	4.53447593	7.29E-05	0.002467875	0.73238662
cg23791524	chr12	5603595	-	cg23791524	NA	NA	NA	NA	NA	NA	chr12:5603587-5603990	Island	NTF3;NTF3	NM_002527;NM_001102654	1stExon;Body			NA	12:5473849-5474363			NA	-0.065821549	0.50061344	-6.036229026	8.84E-07	0.000150831	5.109078877
cg07471156	chr8	145625605	-	cg07471156	NA	NA	NA	NA	NA	NA	chr8:145621585-145621891	S_Shelf	CPSF1;MIR1234	NM_013291;NR_031600	Body;TSS200			NA	8:145595791-145596429			NA	0.063088699	0.845232564	6.160083994	6.15E-07	0.000125443	5.471496239
cg12255505	chr12	124863078	+	cg12255505	NA	NA	NA	NA	NA	NA		OpenSea	NCOR2;NCOR2	NM_006312;NM_001077261	Body;Body			NA	12:123428769-123429064			NA	-0.041772544	0.538996984	-4.276394738	0.000153777	0.004230848	-2.71E-05
cg22045977	chr8	13155283	+	cg22045977	NA	NA	NA	NA	NA	NA		OpenSea	DLC1	NM_182643	Body			TRUE				NA	-0.071879633	0.454404826	-4.89145567	2.57E-05	0.001193274	1.760578908
cg08026735	chr2	98703888	+	cg08026735	NA	NA	NA	NA	NA	NA	chr2:98703354-98703889	Island	VWA3B	NM_144992	5'UTR			TRUE	2:98069799-98070437			TRUE	-0.045335002	0.162179604	-4.089801129	0.000262392	0.006248995	-0.522050467
cg24579373	chr1	54586980	+	cg24579373	NA	NA	NA	NA	NA	NA	chr1:54587364-54587578	N_Shore						NA	1:54359230-54360377	1:54586772-54587916	Unclassified	NA	-0.044317308	0.350465025	-4.091473762	0.000261145	0.006225177	-0.517403049
cg12582959	chr19	56159199	-	cg12582959	NA	NA	NA	NA	NA	NA	chr19:56159257-56159937	N_Shore	CCDC106;CCDC106	NM_013301;NM_013301	5'UTR;1stExon		CDMR	NA		19:56159037-56160091	Promoter_Associated	TRUE	-0.047693162	0.136531206	-5.350367261	6.66E-06	0.00048857	3.098551772
cg19419291	chr5	95295965	-	cg19419291	NA	NA	NA	NA	NA	NA	chr5:95296368-95297438	N_Shore	ELL2	NM_012081	Body		RDMR	NA	5:95321676-95321865	5:95295112-95297295	Promoter_Associated	NA	-0.058324453	0.278904596	-3.881866605	0.000472737	0.009703379	-1.09475147
cg07413467	chr7	92238086	-	cg07413467	NA	NA	NA	NA	NA	NA		OpenSea	CDK6;CDK6	NM_001259;NM_001145306	3'UTR;3'UTR		RDMR	TRUE	7:92076022-92076150			NA	-0.047083071	0.159046558	-5.141815575	1.23E-05	0.000726033	2.488940575
cg14294859	chr9	130862556	-	cg14294859	NA	NA	NA	NA	NA	NA		OpenSea	SLC25A25;SLC25A25;SLC25A25;SLC25A25	NM_001006642;NM_052901;NM_001006641;NM_001006643	Body;Body;Body;5'UTR			TRUE				NA	-0.070486587	0.266659802	-4.193177084	0.000195283	0.005032691	-0.233705089
cg12642725	chr12	15371727	-	cg12642725	NA	NA	NA	NA	NA	NA	chr12:15373986-15374514	N_Shelf	RERG	NM_032918	5'UTR			NA				NA	-0.075895374	0.512712575	-5.406130745	5.65E-06	0.000442239	3.261847589
cg22706883	chr15	67814880	+	cg22706883	NA	NA	NA	NA	NA	NA	chr15:67813370-67814181	S_Shore	C15orf61	NM_001143936	Body		RDMR	NA				NA	-0.030563099	0.083153157	-4.190386672	0.00019685	0.005060046	-0.241517273
cg26382173	chr14	105994265	-	cg26382173	NA	NA	NA	NA	NA	NA	chr14:105992499-105996414	Island	TMEM121	NM_025268	5'UTR			NA	14:105063604-105067415	14:105994010-105995167	Promoter_Associated	NA	-0.04445105	0.205181912	-5.186591549	1.08E-05	0.000667307	2.61964661
cg17626734	chr6	130182551	+	cg17626734	NA	NA	NA	NA	NA	NA		OpenSea	C6orf191	NM_001010876	TSS200			NA				NA	-0.085587639	0.486224335	-6.386520406	3.18E-07	9.05E-05	6.132489085
cg01844235	chr22	23487969	+	cg01844235	NA	NA	NA	NA	NA	NA	chr22:23487368-23487970	Island	RAB36	NM_004914	Body			NA		22:23486910-23488418	Unclassified	NA	-0.048900948	0.362117191	-4.947954307	2.18E-05	0.00106005	1.92452746
cg13075295	chr15	42262356	-	cg13075295	NA	NA	NA	NA	NA	NA	chr15:42264156-42264861	N_Shore	EHD4	NM_139265	Body			NA		15:42262181-42262692	Unclassified	NA	0.048492603	0.4311278	5.563500941	3.55E-06	0.000331507	3.723101721
cg17524478	chr22	43623494	-	cg17524478	NA	NA	NA	NA	NA	NA	chr22:43623368-43623667	Island	SCUBE1	NM_173050	Body			TRUE	22:41953399-41953568			NA	-0.037604833	0.509857782	-4.003554221	0.000335278	0.007502634	-0.760839288
cg03162492	chr3	134010471	+	cg03162492	NA	NA	NA	NA	NA	NA		OpenSea						TRUE				NA	-0.057172724	0.475557831	-5.204600659	1.02E-05	0.000643759	2.672247718
cg16236228	chr12	49205158	+	cg16236228	NA	NA	NA	NA	NA	NA	chr12:49208205-49209439	N_Shelf						TRUE				TRUE	-0.054440686	0.357144706	-4.376602736	0.000115186	0.003425091	0.283051675
cg05711710	chr10	93793140	-	cg05711710	NA	NA	NA	NA	NA	NA		OpenSea						TRUE				NA	-0.052305124	0.612750348	-4.363573321	0.000119604	0.00352189	0.246145742
cg23719549	chr7	150741297	-	cg23719549	NA	NA	NA	NA	NA	NA	chr7:150741095-150741298	Island	ABCB8	NM_007188	Body			NA				NA	-0.017697004	0.964056086	-4.050591238	0.00029337	0.006811546	-0.630818283
cg13540171	chr17	19483623	-	cg13540171	NA	NA	NA	NA	NA	NA	chr17:19483305-19483687	Island						NA	17:19423618-19424279			TRUE	-0.035302545	0.083261097	-5.31431845	7.40E-06	0.000523046	2.993043397
cg12477452	chr3	11237939	+	cg12477452	NA	NA	NA	NA	NA	NA		OpenSea	HRH1;HRH1	NM_001098213;NM_001098212	5'UTR;5'UTR			TRUE				NA	-0.084822312	0.545631819	-5.112228882	1.34E-05	0.000771437	2.402637162
cg11607358	chr17	78337016	-	cg11607358	NA	NA	NA	NA	NA	NA		OpenSea	RNF213;LOC100294362	NM_020914;NR_029376	Body;Body			NA	17:75951540-75951612			NA	-0.074697717	0.508293268	-5.64654621	2.78E-06	0.000286565	3.966656475
cg24625984	chr10	130279707	-	cg24625984	NA	NA	NA	NA	NA	NA		OpenSea						NA	10:130169634-130169698			NA	-0.051546942	0.288182006	-4.576604756	6.45E-05	0.002266028	0.852918163
cg02246928	chr6	144586678	+	cg02246928	NA	NA	NA	NA	NA	NA		OpenSea						TRUE				NA	0.056812892	0.510847556	3.953024933	0.000386821	0.008355234	-0.899934345
cg05305434	chr11	1874049	+	cg05305434	rs907611	0.238953	NA	NA	NA	NA		OpenSea	LSP1	NM_002339	TSS200			NA	11:1830254-1830706			NA	0.050713131	0.773612481	4.489892511	8.30E-05	0.002703115	0.605107757
cg08354106	chr4	7961982	+	cg08354106	NA	NA	NA	NA	NA	NA		OpenSea						TRUE		4:7961856-7963098	Unclassified	NA	-0.049682263	0.521384379	-4.438296386	9.64E-05	0.003009425	0.458180256
cg15955907	chr14	100040422	-	cg15955907	rs7140670	0.103291	NA	NA	NA	NA		OpenSea	CCDC85C	NM_001144995	Body			TRUE				TRUE	-0.056676633	0.403989856	-4.197694836	0.000192771	0.004987387	-0.221053663
cg11515115	chr22	49376628	-	cg11515115	NA	NA	NA	NA	NA	NA	chr22:49376395-49376660	Island					RDMR	NA				NA	-0.068287708	0.495975509	-6.078438066	7.81E-07	0.000142311	5.232645197
cg07879671	chr8	37508139	+	cg07879671	NA	NA	NA	NA	NA	NA		OpenSea						TRUE				NA	-0.078813024	0.493498643	-5.006531609	1.83E-05	0.000945369	2.094786321
cg19384697	chr7	76139922	+	cg19384697	rs77544843	0.014181	NA	NA	NA	NA		OpenSea	UPK3B;UPK3B;UPK3B;UPK3B	NM_030570;NM_182684;NM_182684;NM_030570	5'UTR;5'UTR;1stExon;1stExon			NA		7:76139913-76140042	Unclassified_Cell_type_specific	NA	-0.039966696	0.184792014	-4.786677991	3.49E-05	0.001478013	1.457314432
cg17828445	chr12	58150842	-	cg17828445	NA	NA	NA	NA	NA	NA	chr12:58148888-58149781	S_Shore	9-Mar	NM_138396	Body			NA		12:58150534-58150860	Promoter_Associated	TRUE	0.03887733	0.809280725	4.023043719	0.000317247	0.007206156	-0.707027782
cg03651886	chr10	80232179	+	cg03651886	NA	NA	NA	NA	NA	NA		OpenSea						TRUE				NA	-0.067681763	0.396220476	-5.2937272	7.86E-06	0.000543036	2.932798533
cg04546205	chr3	197268938	+	cg04546205	NA	NA	NA	NA	NA	NA		OpenSea	BDH1;BDH1;BDH1	NM_203314;NM_203315;NM_004051	Body;Body;Body			TRUE				TRUE	-0.068036234	0.537131268	-6.806345721	9.42E-08	5.23E-05	7.350327041
cg24939733	chr11	85397684	-	cg24939733	NA	NA	NA	NA	NA	NA		OpenSea	CCDC89	NM_152723	TSS1500			NA				NA	-0.070092917	0.392056273	-5.359222756	6.48E-06	0.000480557	3.12447724
cg00989157	chr8	142188198	-	cg00989157	rs74695616	0.01081	NA	NA	NA	NA		OpenSea	DENND3	NM_014957	Body			NA	8:142257359-142257435			NA	-0.040085779	0.838675486	-4.971435989	2.03E-05	0.001012521	1.992745949
cg12577372	chr1	155292208	-	cg12577372	NA	NA	NA	NA	NA	NA	chr1:155292469-155295433	N_Shore	RUSC1;C1orf104;RUSC1	NM_001105204;NM_001039517;NM_001105203	Body;5'UTR;Body			NA	1:153558788-153558849			NA	-0.078411927	0.297277279	-8.255992566	1.62E-09	9.94E-06	11.43484847
cg17404289	chr7	1961785	+	cg17404289	rs28728306	0.121461	NA	NA	NA	NA		OpenSea	MAD1L1;MAD1L1;MAD1L1	NM_003550;NM_001013837;NM_001013836	Body;Body;Body			NA	7:1928267-1928495	7:1961570-1962720	Promoter_Associated_Cell_type_specific	TRUE	-0.083340385	0.369175982	-6.495063194	2.32E-07	7.88E-05	6.448421358
cg17520539	chr6	151560927	-	cg17520539	NA	NA	NA	NA	NA	NA	chr6:151560766-151560993	Island	AKAP12	NM_005100	TSS1500			NA	6:151602460-151604420			TRUE	-0.049076486	0.377388548	-4.778685586	3.57E-05	0.001501032	1.434226668
cg18114313	chr7	104614435	-	cg18114313	NA	NA	NA	NA	NA	NA		OpenSea						TRUE				NA	-0.066528237	0.42939978	-5.083786433	1.46E-05	0.000815529	2.319722478
cg22669656	chr17	76386825	+	cg22669656	NA	NA	NA	NA	NA	NA		OpenSea	PGS1	NM_024419	Body			TRUE		17:76386095-76386944	Promoter_Associated_Cell_type_specific	TRUE	-0.041108856	0.368577392	-4.421137703	0.000101264	0.003116296	0.409410327
cg15716847	chr5	133289054	-	cg15716847	NA	NA	NA	NA	NA	NA		OpenSea						TRUE				TRUE	-0.063075912	0.396285459	-5.694521368	2.41E-06	0.00026425	4.10737497
cg08364730	chr16	3906833	+	cg08364730	NA	NA	NA	NA	NA	NA		OpenSea	CREBBP;CREBBP	NM_001079846;NM_004380	Body;Body			TRUE		16:3906764-3906998	Unclassified_Cell_type_specific	NA	-0.068444059	0.76281388	-4.399254198	0.000107884	0.003264183	0.347279771
cg06542806	chr1	38606161	+	cg06542806	NA	NA	NA	NA	NA	NA		OpenSea						TRUE				NA	-0.04977601	0.622944838	-3.889368805	0.000462866	0.00955107	-1.074272469
cg19434410	chr8	145761601	+	cg19434410	NA	NA	NA	NA	NA	NA	chr8:145758485-145758692	S_Shelf	KIAA1688	NM_025251	Body			NA				NA	-0.035619525	0.605378304	-5.507739622	4.19E-06	0.000365375	3.559609507
cg07107113	chr1	16087752	+	cg07107113	NA	NA	NA	NA	NA	NA	chr1:16085147-16085862	S_Shore	FBLIM1	NM_017556	5'UTR			NA				TRUE	-0.05532282	0.398504003	-7.07262372	4.39E-08	3.81E-05	8.116053465
cg18946226	chr13	109248503	+	cg18946226	NA	NA	NA	NA	NA	NA		OpenSea	MYO16;MYO16	NM_015011;NM_015011	5'UTR;1stExon			NA				NA	-0.063169852	0.438842797	-7.351919585	1.99E-08	2.90E-05	8.912508441
cg06785293	chr6	157187520	+	cg06785293	NA	NA	NA	NA	NA	NA		OpenSea	ARID1B;ARID1B;ARID1B	NM_017519;NM_175863;NM_020732	Body;Body;Body			TRUE		6:157187358-157187669	Unclassified_Cell_type_specific	NA	-0.04906423	0.438743303	-4.253986904	0.000164012	0.004427441	-0.063079316
cg13743736	chr9	35609853	-	cg13743736	NA	NA	NA	NA	NA	NA	chr9:35603968-35605991	S_Shelf	TESK1	NM_006285	3'UTR			NA				NA	-0.040256394	0.403718538	-5.864515333	1.46E-06	0.000199342	4.605924183
cg02202742	chr16	3695595	+	cg02202742	NA	NA	NA	NA	NA	NA		OpenSea						TRUE				TRUE	-0.052034653	0.339555431	-6.340481118	3.63E-07	9.72E-05	5.998290885
cg06306791	chr6	32854970	+	cg06306791	NA	NA	NA	NA	NA	NA		OpenSea						TRUE				NA	-0.056817274	0.235110597	-4.875913801	2.69E-05	0.001234664	1.715528766
cg01074767	chr12	7262137	+	cg01074767	rs3782924	0.29654	NA	NA	NA	NA		OpenSea	C1RL;LOC283314	NM_016546;NR_026947	TSS1500;Body			TRUE		12:7261578-7263083	Promoter_Associated	NA	-0.060291994	0.390333032	-4.654982321	5.13E-05	0.001937049	1.077790504
cg03097134	chr6	37598264	-	cg03097134	NA	NA	NA	NA	NA	NA		OpenSea						TRUE				TRUE	-0.056859251	0.187068319	-6.100747465	7.32E-07	0.000137082	5.297933021
cg17495671	chr2	216613547	+	cg17495671	NA	NA	NA	NA	NA	NA		OpenSea						TRUE				NA	-0.055054539	0.442461867	-5.644443397	2.80E-06	0.000287608	3.960488753
cg27005906	chr12	6540162	-	cg27005906	NA	NA	NA	NA	NA	NA		OpenSea						TRUE				TRUE	-0.056327219	0.151836695	-4.177815624	0.000204067	0.005194303	-0.27669245
cg13570892	chr15	45449437	-	cg13570892	NA	NA	NA	NA	NA	NA		OpenSea	DUOX1;DUOX1	NM_175940;NM_017434	Body;Body			TRUE				TRUE	-0.063800027	0.609987488	-4.03392617	0.000307595	0.00704987	-0.676942498
cg08992972	chr6	148271271	+	cg08992972	NA	NA	NA	NA	NA	NA		OpenSea						TRUE				NA	-0.086171544	0.500353851	-4.77754946	3.59E-05	0.001504269	1.430945271
cg07135303	chr12	53645202	+	cg07135303	NA	NA	NA	NA	NA	NA	chr12:53645719-53646071	N_Shore	MFSD5;MFSD5	NM_001170790;NM_032889	TSS200;TSS1500			NA		12:53644926-53647105	Promoter_Associated	NA	-0.039306103	0.40586101	-4.547027128	7.03E-05	0.002407323	0.768270004
cg22372968	chr1	85224336	+	cg22372968	rs1750493	0.353142	NA	NA	NA	NA	chr1:85220018-85220338	S_Shelf						TRUE				NA	-0.063765868	0.456828551	-3.910153873	0.000436558	0.009134906	-1.017459462
cg06357341	chr12	50433150	-	cg06357341	rs11836668	0.040364	NA	NA	NA	NA		OpenSea						TRUE		12:50432960-50433462	Unclassified	NA	0.034637278	0.42784736	4.307618205	0.000140556	0.003955468	0.087985317
cg12434889	chr7	158342394	+	cg12434889	rs10279869	0.310437	NA	NA	NA	NA	chr7:158342660-158342964	N_Shore	PTPRN2;PTPRN2;PTPRN2	NM_002847;NM_130842;NM_130843	Body;Body;Body			TRUE	7:158034741-158035241	7:158342240-158342425	Unclassified_Cell_type_specific	TRUE	-0.048779109	0.17084207	-4.396928931	0.000108612	0.003281822	0.340682577
cg20216655	chr6	2665911	+	cg20216655	rs34857522	0.123906	NA	NA	NA	NA		OpenSea	MYLK4	NM_001012418	3'UTR			TRUE				NA	-0.060737503	0.461488158	-4.59909004	6.04E-05	0.002164343	0.917348421
cg21120436	chr3	173302303	+	cg21120436	NA	NA	NA	NA	NA	NA		OpenSea	NLGN1	NM_014932	5'UTR			NA				NA	-0.043161749	0.209548688	-3.884701637	0.000468983	0.009638888	-1.087014295
cg19372602	chr1	156116207	-	cg19372602	NA	NA	NA	NA	NA	NA		OpenSea						TRUE		1:156115712-156116621	Unclassified	NA	-0.059996764	0.294647078	-4.342331295	0.000127169	0.00367862	0.186039597
cg27358154	chr10	72453975	-	cg27358154	NA	NA	NA	NA	NA	NA		OpenSea	ADAMTS14;ADAMTS14	NM_080722;NM_139155	Body;Body			NA	10:72123981-72124033			TRUE	-0.113901951	0.385651194	-7.185026937	3.19E-08	3.32E-05	8.437461447
cg15567340	chr20	61975937	+	cg15567340	NA	NA	NA	NA	NA	NA	chr20:61973861-61974297	S_Shore	CHRNA4	NM_000744	3'UTR			NA				NA	-0.06940917	0.429092036	-4.565778053	6.65E-05	0.002318874	0.821919249
cg03599338	chr22	24577315	-	cg03599338	NA	NA	NA	NA	NA	NA		OpenSea	SUSD2	NM_019601	TSS200			TRUE				TRUE	-0.037957474	0.307441874	-3.9035126	0.000444801	0.009265461	-1.035624397
cg24251035	chr7	138721065	-	cg24251035	rs2279860	0.485223	NA	NA	NA	NA	chr7:138720044-138721019	S_Shore	ZC3HAV1L	NM_080660	TSS1500			NA		7:138719747-138721106	Promoter_Associated	NA	-0.042983481	0.193849839	-4.152817766	0.000219197	0.005471968	-0.346543807
cg21423557	chr2	75935530	-	cg21423557	NA	NA	NA	NA	NA	NA	chr2:75937657-75938139	N_Shelf	C2orf3	NM_003203	Body			NA				NA	-0.064387546	0.792698103	-5.430816279	5.25E-06	0.0004222	3.334165094
cg18596043	chr16	19127172	+	cg18596043	NA	NA	NA	NA	NA	NA	chr16:19127121-19127324	Island	ITPRIPL2;ITPRIPL2	NM_001034841;NR_028028	1stExon;Body			TRUE	16:19032472-19034781			NA	-0.036509705	0.596003274	-4.209470885	0.000186371	0.004864265	-0.188057199
cg12974394	chr1	150522266	-	cg12974394	rs4971020	0.386301	NA	NA	NA	NA	chr1:150521349-150522368	Island	ADAMTSL4;ADAMTSL4	NM_019032;NM_025008	5'UTR;5'UTR			NA	1:148787950-148788938			NA	-0.040528687	0.195393961	-5.029236847	1.71E-05	0.000903515	2.160851319
cg03884543	chr1	109373104	-	cg03884543	NA	NA	NA	NA	NA	NA		OpenSea	AKNAD1	NM_152763	Body			TRUE				TRUE	-0.053827258	0.408112363	-5.047282364	1.62E-05	0.000872324	2.213384627
cg03527802	chr16	29819931	-	cg03527802	NA	NA	NA	NA	NA	NA	chr16:29818681-29819554	S_Shore	MAZ;MAZ	NM_002383;NM_001042539	Body;Body			NA	16:29727409-29727703			NA	-0.051839998	0.460382375	-4.552891826	6.91E-05	0.002378547	0.785044542
cg21212881	chr9	14344359	+	cg21212881	NA	NA	NA	NA	NA	NA	chr9:14346265-14348149	N_Shore						TRUE				NA	-0.053742155	0.203158395	-5.027355074	1.72E-05	0.000905533	2.155374526
cg03233624	chr17	55740464	-	cg03233624	NA	NA	NA	NA	NA	NA		OpenSea	MSI2	NM_138962	Body		DMR	TRUE				NA	-0.080973713	0.208495112	-4.441476608	9.55E-05	0.002990691	0.46722449
cg06806711	chr11	60223291	-	cg06806711	NA	NA	NA	NA	NA	NA		OpenSea	MS4A1;MS4A1;MS4A1;MS4A1	NM_152866;NM_021950;NM_021950;NM_152866	1stExon;1stExon;5'UTR;5'UTR			NA		11:60223036-60223570	Unclassified_Cell_type_specific	NA	0.049668156	0.798499921	6.247664777	4.76E-07	0.000111066	5.727428059
cg15468423	chr19	2700763	-	cg15468423	NA	NA	NA	NA	NA	NA	chr19:2702532-2702987	N_Shore	GNG7	NM_052847	5'UTR		CDMR	NA				NA	-0.048182258	0.35176486	-6.036794837	8.83E-07	0.000150785	5.110735629
cg20712808	chr17	48441202	+	cg20712808	NA	NA	NA	NA	NA	NA		OpenSea						TRUE				NA	-0.03790406	0.116131187	-5.598315667	3.21E-06	0.000311411	3.825199029
cg22352371	chr3	57184624	+	cg22352371	NA	NA	NA	NA	NA	NA		OpenSea	IL17RD	NM_017563	Body			TRUE				NA	-0.065162405	0.633767701	-4.72853422	4.14E-05	0.001666689	1.289510958
cg12618270	chr8	8667411	-	cg12618270	NA	NA	NA	NA	NA	NA		OpenSea	MFHAS1	NM_004225	Body			TRUE				NA	-0.070887776	0.178782358	-6.719087122	1.21E-07	5.89E-05	7.098183323
cg10819238	chr19	1155184	+	cg10819238	NA	NA	NA	NA	NA	NA	chr19:1155020-1155305	Island	SBNO2	NM_014963	5'UTR			TRUE	19:1106003-1106305			NA	-0.05678969	0.086391279	-6.013845021	9.44E-07	0.000156894	5.043528918
cg10397082	chr2	1609832	+	cg10397082	NA	NA	NA	NA	NA	NA		OpenSea						TRUE	2:1588441-1588847			TRUE	-0.076291955	0.40049714	-6.017452411	9.34E-07	0.000156087	5.054093839
cg24084836	chr14	77767735	-	cg24084836	NA	NA	NA	NA	NA	NA		OpenSea	POMT2	NM_013382	Body			NA		14:77766810-77768259	Unclassified	TRUE	-0.055586749	0.330492881	-5.216469823	9.88E-06	0.000628358	2.706924294
cg07995893	chr7	104650933	-	cg07995893	NA	NA	NA	NA	NA	NA	chr7:104653119-104654966	N_Shelf						NA				NA	-0.061224008	0.188976182	-4.420356881	0.000101493	0.003120432	0.407192123
cg03218909	chr1	156589008	-	cg03218909	rs114428296	0.010426	NA	NA	NA	NA		OpenSea	HAPLN2	NM_021817	TSS200			NA		1:156588695-156589864	Unclassified	NA	0.052882742	0.509234165	4.073501619	0.00027486	0.006476841	-0.56730658
cg13305657	chr1	25258181	-	cg13305657	NA	NA	NA	NA	NA	NA	chr1:25255527-25259005	Island	RUNX3;RUNX3	NM_004350;NM_001031680	TSS1500;Body			NA	1:25127743-25131723			NA	-0.036564497	0.422084158	-5.315313907	7.38E-06	0.000522058	2.995956275
cg10414350	chr8	10210282	-	cg10414350	NA	NA	NA	NA	NA	NA		OpenSea	MSRA;MSRA;MSRA	NM_001135671;NM_001135670;NM_012331	Body;Body;Body			NA	8:10247671-10247721			NA	-0.096869353	0.449207455	-6.269824596	4.47E-07	0.000107548	5.792132714
cg26161057	chr1	27881600	+	cg26161057	NA	NA	NA	NA	NA	NA		OpenSea	AHDC1	NM_001029882	5'UTR			TRUE				NA	-0.069532538	0.509581518	-5.604583652	3.15E-06	0.00030815	3.843581726
cg20419272	chr8	95809789	-	cg20419272	NA	NA	NA	NA	NA	NA		OpenSea						TRUE				NA	-0.063504494	0.187015791	-4.701951529	4.47E-05	0.001756192	1.212918617
cg17969123	chr19	18745971	+	cg17969123	NA	NA	NA	NA	NA	NA		OpenSea					RDMR	NA				NA	-0.036336775	0.174827347	-4.343965234	0.000126571	0.003664027	0.190660205
cg02138953	chr10	75666279	+	cg02138953	NA	NA	NA	NA	NA	NA		OpenSea						TRUE				NA	-0.070784469	0.476889116	-4.900212176	2.50E-05	0.001171614	1.785970414
cg08864042	chr2	74607470	-	cg08864042	NA	NA	NA	NA	NA	NA		OpenSea	DCTN1;DCTN1;DCTN1;DCTN1	NM_004082;NM_004082;NM_001135040;NM_001135040	5'UTR;1stExon;1stExon;5'UTR			TRUE				TRUE	-0.032193409	0.222469572	-4.516862119	7.67E-05	0.002560215	0.6820673
cg27019717	chr14	52351055	+	cg27019717	NA	NA	NA	NA	NA	NA		OpenSea	GNG2	NM_053064	5'UTR			TRUE				NA	-0.081350237	0.51176989	-4.31662189	0.000136956	0.003879521	0.113397583
cg26077811	chr11	119232263	-	cg26077811	NA	NA	NA	NA	NA	NA	chr11:119234480-119235214	N_Shelf	USP2;USP2	NM_004205;NM_171997	Body;Body			NA		11:119232232-119232435	Unclassified_Cell_type_specific	TRUE	-0.031462141	0.122142521	-4.221644233	0.000179975	0.004737888	-0.153918825
cg03861532	chr20	56275607	-	cg03861532	NA	NA	NA	NA	NA	NA		OpenSea	PMEPA1;PMEPA1;PMEPA1;PMEPA1	NM_199171;NM_199170;NM_199169;NM_020182	5'UTR;5'UTR;Body;Body			NA				NA	-0.048349146	0.853803092	-4.068372194	0.000278902	0.006546328	-0.581536455
cg09425279	chr16	31188401	-	cg09425279	rs7186737	0.04872	NA	NA	NA	NA	chr16:31190820-31192225	N_Shelf						NA		16:31188348-31188929	Unclassified_Cell_type_specific	NA	0.03653263	0.757202587	4.312500536	0.000138593	0.003914613	0.101763553
cg09664054	chr1	42179097	+	cg09664054	NA	NA	NA	NA	NA	NA		OpenSea	HIVEP3;HIVEP3	NM_024503;NM_001127714	5'UTR;5'UTR			TRUE				NA	-0.052145981	0.597570245	-4.62469957	5.60E-05	0.002055464	0.990812393
cg13929065	chr9	91711047	-	cg13929065	NA	NA	NA	NA	NA	NA		OpenSea	SHC3	NM_016848	Body			TRUE				NA	-0.07958951	0.505323085	-6.150181915	6.33E-07	0.000127484	5.442540868
cg07795928	chr1	226900896	+	cg07795928	NA	NA	NA	NA	NA	NA		OpenSea	ITPKB	NM_002221	Body			NA	1:224967492-224967556			NA	-0.102466039	0.489602159	-4.476973551	8.61E-05	0.002774626	0.568280951
cg15269394	chr17	40672083	+	cg15269394	NA	NA	NA	NA	NA	NA		OpenSea	ATP6V0A1;ATP6V0A1;ATP6V0A1	NM_005177;NM_001130021;NM_001130020	Body;Body;Body			TRUE		17:40671924-40673373	Unclassified_Cell_type_specific	TRUE	-0.058324277	0.367394292	-4.482449885	8.48E-05	0.002743425	0.58388873
cg08548659	chr4	32149506	+	cg08548659	NA	NA	NA	NA	NA	NA		OpenSea						TRUE				NA	-0.109673371	0.602076479	-4.446339971	9.41E-05	0.002958974	0.481058484
cg22815766	chr11	134022784	-	cg22815766	NA	NA	NA	NA	NA	NA		OpenSea	NCAPD3	NM_015261	3'UTR			NA				NA	-0.051620735	0.606227582	-5.405559928	5.66E-06	0.000442339	3.260175548
cg08945450	chr1	11795905	+	cg08945450	NA	NA	NA	NA	NA	NA	chr1:11795975-11796263	N_Shore	AGTRAP;AGTRAP;AGTRAP;AGTRAP;AGTRAP	NM_001040194;NM_001040197;NM_001040195;NM_001040196;NM_020350	TSS1500;TSS1500;TSS1500;TSS1500;TSS1500			NA		1:11795708-11797356	Promoter_Associated	NA	-0.042360173	0.160365971	-6.252738563	4.69E-07	0.000110209	5.742244985
cg19512582	chr14	61083516	+	cg19512582	NA	NA	NA	NA	NA	NA		OpenSea						TRUE				NA	-0.050894499	0.155505191	-4.260333085	0.000161047	0.004372105	-0.045231686
cg14377922	chr2	23840537	+	cg14377922	NA	NA	NA	NA	NA	NA		OpenSea	KLHL29	NM_052920	Body			NA	2:23694042-23694093	2:23840073-23841022	Unclassified_Cell_type_specific	TRUE	-0.056754214	0.40447947	-5.451032648	4.95E-06	0.000406119	3.393401723
cg16467507	chr6	32138201	+	cg16467507	NA	NA	NA	NA	NA	NA	chr6:32134460-32135196	S_Shelf	AGPAT1;AGPAT1	NM_006411;NM_032741	Body;Body			NA				NA	-0.040642782	0.520761334	-4.43092526	9.84E-05	0.00305789	0.437223653
cg15807143	chr2	3452624	+	cg15807143	NA	NA	NA	NA	NA	NA	chr2:3452346-3452582	S_Shore	TTC15	NM_016030	Body			TRUE	2:3431374-3431648			TRUE	-0.065762262	0.406130945	-6.334608925	3.70E-07	9.80E-05	5.981166493
cg08315613	chr19	11074303	+	cg08315613	NA	NA	NA	NA	NA	NA	chr19:11071116-11072340	S_Shore	SMARCA4;SMARCA4;SMARCA4	NM_003072;NM_001128849;NM_001128844	5'UTR;5'UTR;5'UTR			NA		19:11074065-11074631	Promoter_Associated_Cell_type_specific	NA	0.050734063	0.557988283	4.434302179	9.75E-05	0.003034705	0.44682339
cg06693983	chr19	55889216	-	cg06693983	NA	NA	NA	NA	NA	NA	chr19:55889005-55889476	Island	TMEM190	NM_139172	Body			TRUE	19:60580847-60581288			NA	-0.079432828	0.473796504	-5.647568305	2.77E-06	0.000286031	3.969654368
cg05596650	chr6	37060693	+	cg05596650	NA	NA	NA	NA	NA	NA		OpenSea						TRUE				NA	-0.045751279	0.544032762	-4.073031079	0.000275228	0.006482901	-0.568612179
cg03137629	chr2	161609083	+	cg03137629	NA	NA	NA	NA	NA	NA		OpenSea						TRUE				NA	-0.074814824	0.468583281	-4.225556783	0.000177966	0.004701685	-0.142940513
cg24826610	chr6	168068810	-	cg24826610	NA	NA	NA	NA	NA	NA		OpenSea						NA	6:167811328-167811919			NA	-0.057383691	0.424471655	-4.372438423	0.00011658	0.003456276	0.271253106
cg05252626	chr11	130271817	-	cg05252626	NA	NA	NA	NA	NA	NA		OpenSea						TRUE	11:129776904-129777151			NA	0.043463573	0.874483231	4.178104567	0.000203898	0.005191237	-0.275884315
cg02850273	chr6	36611140	-	cg02850273	NA	NA	NA	NA	NA	NA		OpenSea						TRUE				TRUE	-0.047697092	0.26259921	-5.769728123	1.93E-06	0.000231783	4.327963689
cg20480642	chr8	52722185	-	cg20480642	NA	NA	NA	NA	NA	NA		OpenSea	PXDNL	NM_144651	TSS200			TRUE				TRUE	-0.069502504	0.376566988	-4.342965241	0.000126936	0.003673132	0.187832275
cg01655667	chr14	104808652	+	cg01655667	rs75042593	0.019114	NA	NA	NA	NA		OpenSea						NA	14:103879474-103879698			TRUE	-0.043203949	0.199292672	-4.076370141	0.000272624	0.006437989	-0.559346281
cg19092837	chr1	10271724	-	cg19092837	rs11121529	0.16895	NA	NA	NA	NA	chr1:10270015-10271306	S_Shore	KIF1B;KIF1B	NM_015074;NM_183416	5'UTR;5'UTR		CDMR	NA				NA	-0.047423614	0.187454818	-3.875712185	0.000480987	0.009829224	-1.11154053
cg07913430	chr4	115609343	-	cg07913430	NA	NA	NA	NA	NA	NA		OpenSea						TRUE		4:115609302-115609440	Unclassified_Cell_type_specific	NA	-0.060377152	0.440564001	-6.703850238	1.27E-07	6.02E-05	7.054097577
cg05887079	chr16	81605942	-	cg05887079	NA	NA	NA	NA	NA	NA		OpenSea	CMIP;CMIP	NM_030629;NM_198390	Body;Body			NA	16:80163383-80163597			NA	-0.056735861	0.58235906	-4.489577591	8.30E-05	0.002704972	0.604209747
cg13171679	chr8	41258634	-	cg13171679	NA	NA	NA	NA	NA	NA		OpenSea						TRUE				NA	-0.056473561	0.278924037	-4.372025491	0.00011672	0.003459448	0.270083321
cg20984972	chr19	3390125	+	cg20984972	NA	NA	NA	NA	NA	NA	chr19:3387963-3388203	S_Shore	NFIC;NFIC	NM_005597;NM_205843	Body;Body			NA				TRUE	-0.053041493	0.183439085	-4.874726896	2.70E-05	0.001237383	1.712089278
cg00550340	chr17	72985299	-	cg00550340	NA	NA	NA	NA	NA	NA	chr17:72983621-72984591	S_Shore	CDR2L	NM_014603	Body			TRUE		17:72983308-72985486	Unclassified	NA	-0.039691951	0.46639691	-4.28306499	0.000150854	0.004171946	0.018759944
cg26295272	chr3	58045340	-	cg26295272	rs111591057	0.018756	NA	NA	NA	NA		OpenSea	FLNB;FLNB;FLNB;FLNB	NM_001164319;NM_001164317;NM_001164318;NM_001457	Body;Body;Body;Body			TRUE				NA	-0.102099056	0.381908749	-7.115275194	3.89E-08	3.62E-05	8.238145928
cg01176103	chr12	109204856	-	cg01176103	NA	NA	NA	NA	NA	NA		OpenSea	SSH1;SSH1;SSH1	NM_001161331;NM_001161330;NM_018984	Body;Body;Body			NA	12:107728647-107729063			NA	-0.041318661	0.465755152	-4.281975195	0.000151328	0.004180294	0.015689925
cg09126859	chr12	52244063	+	cg09126859	NA	NA	NA	NA	NA	NA	chr12:52240772-52242547	S_Shore						NA		12:52243885-52244155	Unclassified_Cell_type_specific	NA	-0.035528386	0.674497062	-4.463494718	8.96E-05	0.002854493	0.529885117
cg09085932	chr10	121172083	-	cg09085932	NA	NA	NA	NA	NA	NA		OpenSea	GRK5	NM_005308	Body			NA	10:121161825-121162074	10:121172052-121172418	Unclassified_Cell_type_specific	TRUE	-0.045637273	0.188821952	-5.242902291	9.14E-06	0.00059729	2.784173291
cg12840818	chr11	64442979	+	cg12840818	NA	NA	NA	NA	NA	NA		OpenSea	NRXN2;NRXN2	NM_138732;NM_015080	Body;Body			TRUE				TRUE	-0.04308685	0.136028208	-5.092486145	1.42E-05	0.000802192	2.345078172
cg01474011	chr2	225435131	+	cg01474011	NA	NA	NA	NA	NA	NA		OpenSea	CUL3	NM_003590	Body			TRUE				NA	-0.054588177	0.258811713	-4.541906284	7.13E-05	0.002431237	0.753627024
cg14292823	chr8	144681097	-	cg14292823	NA	NA	NA	NA	NA	NA	chr8:144679237-144681851	Island	EEF1D;EEF1D;TIGD5;EEF1D;EEF1D;EEF1D;EEF1D	NM_032378;NM_001130055;NM_032862;NM_001130054;NM_001130053;NM_001960;NM_001130056	TSS1500;TSS1500;1stExon;TSS1500;TSS1500;TSS1500;TSS1500			NA	8:144750097-144752893			NA	-0.037809922	0.34360493	-4.008293368	0.000330803	0.007429301	-0.747762412
cg02520020	chr11	57364890	+	cg02520020	NA	NA	NA	NA	NA	NA		OpenSea	SERPING1;SERPING1	NM_001032295;NM_000062	TSS1500;TSS200			NA				TRUE	-0.056478039	0.271588821	-5.553653706	3.66E-06	0.000337296	3.694226352
cg10666013	chr15	74467158	+	cg10666013	rs78035782	0.018245	NA	NA	NA	NA	chr15:74467613-74467892	N_Shore	ISLR;ISLR	NM_201526;NM_005545	5'UTR;5'UTR			NA				NA	-0.066499308	0.402956346	-6.836095748	8.65E-08	5.04E-05	7.43616224
cg00183888	chr7	155276880	-	cg00183888	NA	NA	NA	NA	NA	NA		OpenSea						NA	7:154969549-154969662			NA	-0.055828042	0.226110625	-5.225605679	9.61E-06	0.000617712	2.733620074
cg05306029	chr2	102117488	+	cg05306029	NA	NA	NA	NA	NA	NA		OpenSea						TRUE				NA	-0.072935206	0.469130025	-4.904354501	2.47E-05	0.001161885	1.797984426
cg26826183	chr19	10231701	-	cg26826183	NA	NA	NA	NA	NA	NA	chr19:10230162-10230682	S_Shore	EIF3G	NM_003755	TSS1500			NA				TRUE	-0.063721376	0.177682387	-4.721473821	4.23E-05	0.00168926	1.26916003
cg14059464	chr2	241901988	+	cg14059464	NA	NA	NA	NA	NA	NA	chr2:241905704-241905911	N_Shelf						NA	2:241550518-241550738			NA	-0.062161671	0.273788622	-4.028555966	0.000312322	0.007132077	-0.691792201
cg06779253	chr1	9375627	+	cg06779253	NA	NA	NA	NA	NA	NA		OpenSea	SPSB1	NM_025106	5'UTR			TRUE		1:9375534-9375744	Promoter_Associated_Cell_type_specific	TRUE	-0.037617976	0.264793931	-4.959607369	2.10E-05	0.001037311	1.9583761
cg24749672	chr12	51718108	+	cg24749672	NA	NA	NA	NA	NA	NA		OpenSea	BIN2	NM_016293	TSS200			NA	12:50003941-50004609	12:51716542-51718520	Promoter_Associated	NA	0.06368195	0.882172756	4.425064737	0.000100119	0.003093826	0.42056795
cg11076275	chr1	207069654	+	cg11076275	rs291110	0.033953	NA	NA	NA	NA		OpenSea	IL24;IL24	NM_006850;NM_181339	TSS1500;TSS1500			NA				NA	-0.124208512	0.509548285	-5.970585213	1.07E-06	0.000167517	4.916808094
cg02296376	chr22	20236758	-	cg02296376	NA	NA	NA	NA	NA	NA		OpenSea	MIR1286;RTN4R	NR_031618;NM_023004	TSS200;Body			NA				NA	-0.042109521	0.515035252	-6.246989538	4.77E-07	0.000111164	5.725456082
cg05287409	chr7	99690806	+	cg05287409	rs115964837	0.050354	NA	NA	NA	NA	chr7:99686452-99686839	S_Shelf	MCM7;MCM7	NM_005916;NM_182776	Body;Body			NA				NA	-0.037976474	0.208539927	-3.99840959	0.000340202	0.007586492	-0.775029055
cg05858136	chr12	109530080	-	cg05858136	NA	NA	NA	NA	NA	NA	chr12:109531107-109531359	N_Shore	ALKBH2;ALKBH2;ALKBH2;ALKBH2;ALKBH2	NM_001145374;NR_026930;NM_001001655;NR_026931;NM_001145375	Body;Body;Body;Body;Body			TRUE				NA	-0.068305007	0.374736251	-5.38134496	6.08E-06	0.000461082	3.189253782
cg27370104	chr6	42417938	-	cg27370104	NA	NA	NA	NA	NA	NA	chr6:42419510-42419743	N_Shore	TRERF1	NM_033502	5'UTR			NA				NA	-0.051122713	0.414552275	-4.315311149	0.000137475	0.003890361	0.10969721
cg05277504	chr17	79961614	+	cg05277504	rs116029752	0.016942	NA	NA	NA	NA	chr17:79961577-79961857	Island	ASPSCR1	NM_024083	Body			NA	17:77554730-77555513			TRUE	-0.111906027	0.349394764	-6.37931879	3.24E-07	9.12E-05	6.111504617
cg01612681	chr11	2322386	-	cg01612681	rs77781009	0.035224	NA	NA	NA	NA		OpenSea	C11orf21;TSPAN32;C11orf21	NR_024621;NM_139022;NM_001142946	Body;TSS1500;Body			NA				NA	0.075749403	0.773995429	5.245195699	9.07E-06	0.000594886	2.790877342
cg13002809	chr4	26362792	+	cg13002809	NA	NA	NA	NA	NA	NA	chr4:26361172-26361411	S_Shore	RBPJ;RBPJ;RBPJ;RBPJ	NM_203283;NM_015874;NM_203284;NM_005349	Body;Body;5'UTR;Body			NA		4:26362550-26362816	Unclassified	NA	-0.037105697	0.544913495	-4.317097963	0.000136768	0.003875357	0.11474167
cg03064940	chr2	129320987	-	cg03064940	NA	NA	NA	NA	NA	NA		OpenSea						TRUE				TRUE	-0.062166828	0.234188073	-4.971616265	2.03E-05	0.001012272	1.993269855
cg06466839	chr11	129062277	-	cg06466839	NA	NA	NA	NA	NA	NA		OpenSea	RICS	NM_001142685	TSS200			NA				NA	0.055577147	0.56867197	3.941226591	0.000399928	0.008563488	-0.93232336
cg20784591	chr7	99972461	-	cg20784591	NA	NA	NA	NA	NA	NA		OpenSea	PILRA;PILRA;PILRA	NM_013439;NM_178272;NM_178273	Body;Body;Body			TRUE		7:99972446-99972548	Unclassified_Cell_type_specific	NA	0.041988376	0.617351779	5.030763761	1.71E-05	0.00090123	2.165295505
cg22672067	chr15	74495637	-	cg22672067	NA	NA	NA	NA	NA	NA		OpenSea	STRA6;STRA6;STRA6;STRA6;STRA6	NM_001142617;NM_022369;NM_001142618;NM_001142619;NM_001142620	5'UTR;TSS1500;TSS200;5'UTR;5'UTR			NA				TRUE	-0.049331604	0.153323183	-4.818500258	3.18E-05	0.00138829	1.549305438
cg07319712	chr19	1082786	+	cg07319712	rs76508986	0.066007	NA	NA	NA	NA	chr19:1082576-1083430	Island	HMHA1	NM_012292	Body			NA	19:1032445-1034571	19:1081774-1082907	Gene_Associated	NA	-0.049666089	0.167258637	-4.393377908	0.000109733	0.003307331	0.330609416
cg15990451	chr1	56025098	+	cg15990451	NA	NA	NA	NA	NA	NA		OpenSea						TRUE				NA	-0.062534667	0.49143353	-4.514134174	7.73E-05	0.002576387	0.674278081
cg08057985	chr22	42470123	+	cg08057985	NA	NA	NA	NA	NA	NA	chr22:42470035-42470669	Island	FAM109B	NM_001002034	TSS200			NA	22:40799982-40800502	22:42469997-42471373	Unclassified_Cell_type_specific	TRUE	-0.046356214	0.31883335	-4.075676432	0.000273163	0.006445563	-0.561271528
cg22226656	chr1	245464816	-	cg22226656	NA	NA	NA	NA	NA	NA		OpenSea	KIF26B	NM_018012	Body			TRUE				NA	-0.066999909	0.32368522	-4.499306998	8.07E-05	0.002651095	0.631960428
cg02806675	chr3	59627287	-	cg02806675	NA	NA	NA	NA	NA	NA		OpenSea						TRUE				NA	-0.073168086	0.46709129	-5.224031682	9.66E-06	0.000619935	2.729020425
cg00232500	chr9	14910689	-	cg00232500	NA	NA	NA	NA	NA	NA		OpenSea	FREM1	NM_144966	TSS1500			NA				NA	-0.055095027	0.462486353	-5.994965066	9.98E-07	0.00016134	4.988229768
cg01186980	chr17	75826713	-	cg01186980	NA	NA	NA	NA	NA	NA		OpenSea						TRUE				TRUE	-0.057451542	0.309831508	-5.352654989	6.61E-06	0.00048646	3.105249102
cg07298257	chr16	28583885	+	cg07298257	NA	NA	NA	NA	NA	NA		OpenSea	CCDC101	NM_138414	5'UTR			NA				NA	-0.056197711	0.446441488	-4.959146989	2.11E-05	0.001038357	1.957038624
cg05285244	chr7	149412760	-	cg05285244	NA	NA	NA	NA	NA	NA	chr7:149410858-149412351	S_Shore	KRBA1	NM_032534	5'UTR			TRUE				NA	-0.061678758	0.425309077	-4.254298168	0.000163865	0.004424734	-0.062204111
cg11309237	chr5	81643377	-	cg11309237	NA	NA	NA	NA	NA	NA		OpenSea						TRUE				NA	-0.055605475	0.355218259	-4.947697798	2.18E-05	0.001060535	1.923782505
cg12419685	chr20	33451367	-	cg12419685	NA	NA	NA	NA	NA	NA	chr20:33451148-33451374	Island	GGT7	NM_178026	Body			TRUE	20:32914815-32915035			NA	-0.025740528	0.790606768	-3.895278726	0.000455232	0.009437111	-1.058129769
cg03157115	chr2	161265247	-	cg03157115	NA	NA	NA	NA	NA	NA	chr2:161263871-161264460	S_Shore	RBMS1;RBMS1	NM_002897;NM_016836	Body;Body			NA	2:160973480-160973536			NA	-0.057150816	0.414626826	-3.911470689	0.000434941	0.009109944	-1.013856434
cg10207928	chr1	8963950	-	cg10207928	NA	NA	NA	NA	NA	NA		OpenSea						TRUE				TRUE	-0.064027874	0.23332042	-4.853978287	2.87E-05	0.001292127	1.651983876
cg05491854	chr6	24910562	+	cg05491854	rs2817730	0.217596	NA	NA	NA	NA	chr6:24910626-24911285	N_Shore	FAM65B	NM_014722	5'UTR			NA				NA	-0.043159925	0.425863528	-3.970470143	0.000368206	0.008046399	-0.851981159
cg12324629	chr17	19771548	+	cg12324629	NA	NA	NA	NA	NA	NA	chr17:19771609-19771814	N_Shore	ULK2;ULK2	NM_014683;NM_001142610	TSS1500;TSS1500			NA	17:19710693-19712455			NA	-0.04007331	0.331972447	-4.434721599	9.74E-05	0.00303146	0.448015823
cg23349301	chr17	46697115	-	cg23349301	NA	NA	NA	NA	NA	NA	chr17:46697413-46697701	N_Shore					RDMR	TRUE	17:44052038-44052655	17:46695336-46697236	Unclassified	NA	-0.043388392	0.474491059	-3.935191065	0.0004068	0.008677785	-0.948878927
cg05679403	chr4	37650328	-	cg05679403	rs115410868	0.013455	NA	NA	NA	NA		OpenSea	RELL1;RELL1	NM_001085400;NM_001085399	Body;Body			TRUE				NA	-0.063073797	0.384563702	-7.347744613	2.01E-08	2.91E-05	8.900657454
cg12741639	chr22	37678728	+	cg12741639	NA	NA	NA	NA	NA	NA		OpenSea	CYTH4	NM_013385	Body		DMR	NA		22:37678219-37678747	Promoter_Associated	NA	0.052589975	0.676258496	5.373889242	6.21E-06	0.000467018	3.167420767
cg01699600	chr16	88844726	-	cg01699600	NA	NA	NA	NA	NA	NA	chr16:88844943-88845205	N_Shore	FAM38A	NM_001142864	Body			TRUE	16:87371759-87372352			NA	0.046597673	0.769086676	4.693627606	4.58E-05	0.001785726	1.188951861
cg05094429	chr6	167536184	-	cg05094429	NA	NA	NA	NA	NA	NA		OpenSea	CCR6;CCR6	NM_004367;NM_031409	5'UTR;TSS200			NA				NA	0.046536746	0.861578693	4.026978423	0.000313724	0.007152385	-0.696153168
cg12286154	chr6	32015215	-	cg12286154	NA	NA	NA	NA	NA	NA		OpenSea	TNXB;TNXB	NM_019105;NM_032470	Body;TSS1500			TRUE		6:32015114-32017008	Unclassified	NA	-0.045629499	0.458469757	-5.022482172	1.75E-05	0.000914037	2.141193417
cg21095280	chr6	36724036	-	cg21095280	NA	NA	NA	NA	NA	NA		OpenSea	CPNE5	NM_020939	Body		DMR	NA		6:36723393-36724174	Unclassified	NA	0.054083714	0.720260669	5.486204669	4.46E-06	0.000381167	3.49648293
cg06581409	chr19	41139370	-	cg06581409	NA	NA	NA	NA	NA	NA	chr19:41135277-41135649	S_Shelf						TRUE				TRUE	-0.061512223	0.272248762	-4.189639959	0.000197272	0.005067549	-0.243607546
cg21605540	chr17	17485823	-	cg21605540	NA	NA	NA	NA	NA	NA		OpenSea	PEMT;PEMT	NM_148172;NM_007169	Body;TSS200			NA				NA	-0.055980753	0.372497757	-6.240592987	4.86E-07	0.000112223	5.706774503
cg08125755	chr4	174422908	+	cg08125755	NA	NA	NA	NA	NA	NA	chr4:174421347-174421559	S_Shore					RDMR	NA	4:174658626-174659790			NA	0.04213754	0.804457873	4.363741075	0.000119547	0.003521044	0.246620726
cg05423304	chr7	102500111	+	cg05423304	NA	NA	NA	NA	NA	NA		OpenSea	FBXL13;FBXL13	NM_145032;NM_001111038	Body;Body			TRUE				NA	-0.060036129	0.442641495	-5.960646813	1.10E-06	0.000170549	4.887689095
cg14361654	chr9	139615215	-	cg14361654	NA	NA	NA	NA	NA	NA	chr9:139617622-139618131	N_Shelf	FAM69B	NM_152421	Body			TRUE		9:139615064-139615521	Unclassified_Cell_type_specific	NA	-0.050174273	0.455735014	-5.68623821	2.47E-06	0.000268519	4.083078929
cg26779147	chr15	33320928	-	cg26779147	NA	NA	NA	NA	NA	NA		OpenSea	FMN1	NM_001103184	Body			TRUE				NA	-0.061538763	0.498143449	-4.18663654	0.000198976	0.005098022	-0.252013881
cg05688616	chr2	238322274	+	cg05688616	NA	NA	NA	NA	NA	NA		OpenSea	COL6A3;COL6A3;COL6A3;COL6A3;COL6A3	NM_057165;NM_004369;NM_057167;NM_057166;NM_057164	5'UTR;5'UTR;5'UTR;5'UTR;5'UTR			TRUE	2:237986988-237987095			NA	-0.084485804	0.415186476	-5.973149824	1.06E-06	0.00016674	4.924321898
cg02150077	chr16	87098542	+	cg02150077	NA	NA	NA	NA	NA	NA		OpenSea						NA	16:85655919-85656050			NA	-0.055406633	0.321099342	-3.930060273	0.000412732	0.008768902	-0.962945685
cg13215995	chr17	43222258	-	cg13215995	NA	NA	NA	NA	NA	NA	chr17:43221927-43222388	Island						NA	17:40577349-40578127			NA	-0.051754806	0.36020266	-5.205880287	1.02E-05	0.000642191	2.6759859
cg15269226	chr22	50746891	+	cg15269226	NA	NA	NA	NA	NA	NA	chr22:50745415-50746125	S_Shore	PLXNB2	NM_012401	TSS1500			NA				TRUE	-0.056940786	0.42868176	-4.430045385	9.87E-05	0.003063924	0.434722684
cg12078738	chr6	87804962	-	cg12078738	NA	NA	NA	NA	NA	NA		OpenSea	CGA	NM_000735	TSS200			NA				NA	-0.052915364	0.180164126	-4.49974638	8.06E-05	0.0026487	0.633213985
cg00779056	chr16	1052756	-	cg00779056	NA	NA	NA	NA	NA	NA		OpenSea						TRUE	16:992497-993004	16:1052731-1054554	Unclassified_Cell_type_specific	TRUE	-0.064823498	0.292235036	-4.971414153	2.03E-05	0.001012521	1.99268249
cg11094248	chr17	38494580	+	cg11094248	NA	NA	NA	NA	NA	NA	chr17:38497527-38498963	N_Shelf	RARA;RARA;RARA	NM_001145301;NM_000964;NM_001145302	Body;Body;Body			NA		17:38494393-38494584	Unclassified_Cell_type_specific	NA	0.039818584	0.760535161	4.844639452	2.95E-05	0.001313449	1.624944081
cg22334632	chr19	47552711	-	cg22334632	rs73943603	0.062443	NA	NA	NA	NA	chr19:47551387-47552137	S_Shore	TMEM160	NM_017854	TSS1500			NA				NA	-0.059575184	0.288887351	-5.004608928	1.84E-05	0.000948257	2.08919369
cg12974599	chr22	46770195	+	cg12974599	NA	NA	NA	NA	NA	NA	chr22:46770433-46770871	N_Shore	CELSR1	NM_014246	Body		DMR	NA	22:45148844-45148918	22:46769820-46770205	Unclassified_Cell_type_specific	NA	0.070320931	0.487416923	4.178850585	0.000203463	0.005183844	-0.273797717
cg08660971	chr3	153778467	+	cg08660971	NA	NA	NA	NA	NA	NA		OpenSea						TRUE				NA	-0.070960365	0.277314094	-5.061981946	1.56E-05	0.000848765	2.256194255
cg04564000	chr3	114343068	-	cg04564000	NA	NA	NA	NA	NA	NA		OpenSea	ZBTB20;ZBTB20;ZBTB20;ZBTB20;ZBTB20;ZBTB20	NM_001164345;NM_001164346;NM_001164344;NM_015642;NM_001164347;NM_001164343	5'UTR;5'UTR;5'UTR;5'UTR;TSS200;5'UTR			NA				NA	-0.061163753	0.116404098	-5.772682897	1.92E-06	0.000230354	4.336629783
cg23985209	chr6	15066115	-	cg23985209	rs77055165	0.0673	NA	NA	NA	NA		OpenSea						TRUE				NA	-0.070416913	0.477091437	-5.001604053	1.86E-05	0.000953655	2.080453764
cg25119946	chr17	39558556	-	cg25119946	NA	NA	NA	NA	NA	NA		OpenSea						NA				NA	-0.064657358	0.600150489	-4.1521901	0.00021959	0.005479157	-0.34829604
cg15694113	chr17	75905616	-	cg15694113	NA	NA	NA	NA	NA	NA		OpenSea						NA	17:73416959-73417320			NA	-0.065507853	0.233990993	-4.855359194	2.86E-05	0.001288392	1.655982882
cg23613023	chr12	115353932	-	cg23613023	NA	NA	NA	NA	NA	NA		OpenSea						TRUE				NA	-0.043488148	0.887744932	-5.032329246	1.70E-05	0.000898636	2.169852126
cg26885619	chr17	39471907	-	cg26885619	rs34354631	0.133465	NA	NA	NA	NA		OpenSea	KRTAP17-1;KRTAP17-1	NM_031964;NM_031964	1stExon;5'UTR			NA	17:36725414-36725486			NA	-0.069039633	0.595484366	-5.863947979	1.47E-06	0.000199541	4.604260764
cg13769834	chr17	46713962	-	cg13769834	rs1057205	0.065134	NA	NA	NA	NA	chr17:46713926-46714131	Island						NA	17:44068926-44069169	17:46713217-46714775	Unclassified	TRUE	0.023534508	0.261549457	3.935685659	0.000406232	0.008669552	-0.947522584
cg04477431	chr6	31631716	-	cg04477431	NA	NA	NA	NA	NA	NA	chr6:31632815-31634093	N_Shore	BAT4	NM_033177	Body		RDMR	NA				NA	-0.050576531	0.460175011	-7.038106024	4.85E-08	3.93E-05	8.017127072
cg26436731	chr1	244395115	-	cg26436731	rs111247094	0.052535	NA	NA	NA	NA		OpenSea						TRUE	1:242461649-242461909			NA	-0.049380827	0.168995208	-5.525963211	3.97E-06	0.000353894	3.613035815
cg06201219	chr10	7603724	-	cg06201219	NA	NA	NA	NA	NA	NA		OpenSea	ITIH5;ITIH5	NM_030569;NM_032817	3'UTR;3'UTR			NA	10:7643728-7643883			NA	-0.042761417	0.417941301	-4.629483809	5.53E-05	0.002035324	1.004545959
cg15679095	chr6	42789053	-	cg15679095	NA	NA	NA	NA	NA	NA		OpenSea	KIAA0240	NM_015349	5'UTR			NA				NA	-0.085252407	0.59875153	-5.490226526	4.41E-06	0.000378292	3.508271743
cg23758309	chr12	97273300	+	cg23758309	NA	NA	NA	NA	NA	NA		OpenSea						TRUE				NA	0.025148564	0.901579653	4.259813026	0.000161288	0.004377274	-0.046694554
cg07865091	chr1	43814306	-	cg07865091	NA	NA	NA	NA	NA	NA	chr1:43814305-43815277	Island	MPL	NM_005373	Body			NA	1:43586783-43587830	1:43814113-43815654	Unclassified_Cell_type_specific	NA	-0.074046519	0.146973915	-4.384617962	0.000112548	0.003369493	0.305769056
cg09109383	chr16	16083164	-	cg09109383	NA	NA	NA	NA	NA	NA		OpenSea	ABCC1;ABCC1;ABCC1;ABCC1;ABCC1	NM_019862;NM_019898;NM_019899;NM_004996;NM_019900	Body;Body;Body;Body;Body			TRUE				NA	-0.069304961	0.393930215	-5.310172942	7.49E-06	0.000527079	2.980913339
cg08295661	chr10	127769903	+	cg08295661	NA	NA	NA	NA	NA	NA		OpenSea	ADAM12;ADAM12	NM_003474;NM_021641	Body;Body			TRUE				NA	-0.086187708	0.325102707	-5.450908954	4.95E-06	0.000406119	3.393039253
cg07736602	chr12	132689151	+	cg07736602	NA	NA	NA	NA	NA	NA	chr12:132689880-132690197	N_Shore	GALNT9;GALNT9	NM_001122636;NM_021808	Body;5'UTR			TRUE	12:131253984-131256548			TRUE	-0.062059278	0.231952856	-4.036173839	0.000305638	0.007017974	-0.670725273
cg14671926	chr6	169930772	-	cg14671926	rs60105930	0.020851	NA	NA	NA	NA		OpenSea	WDR27	NM_182552	Body			TRUE		6:169930596-169930802	Unclassified_Cell_type_specific	NA	-0.068709172	0.535039738	-5.231279917	9.45E-06	0.000610961	2.750202737
cg15644626	chr8	11616798	+	cg15644626	rs804290	0.132458	NA	NA	NA	NA		OpenSea	GATA4	NM_002052	3'UTR			NA				TRUE	-0.051550183	0.347922588	-3.916985921	0.000428233	0.0090063	-0.998761084
cg15172484	chr2	48741903	+	cg15172484	NA	NA	NA	NA	NA	NA		OpenSea	KLRAQ1;KLRAQ1;KLRAQ1;KLRAQ1	NM_001135630;NR_024188;NM_001135629;NM_152994	3'UTR;Body;3'UTR;3'UTR			TRUE				NA	-0.068134172	0.477931062	-4.952650311	2.15E-05	0.001050769	1.9381666
cg25182621	chr3	184097440	-	cg25182621	NA	NA	NA	NA	NA	NA	chr3:184099095-184099582	N_Shore	CHRD	NM_003741	TSS1500			NA				NA	-0.053934469	0.43749642	-6.497283276	2.30E-07	7.85E-05	6.454876224
cg05582310	chr4	5760808	+	cg05582310	NA	NA	NA	NA	NA	NA		OpenSea	EVC	NM_153717	Body			TRUE		4:5760560-5760961	Unclassified_Cell_type_specific	TRUE	-0.063522959	0.41087969	-4.07611323	0.000272824	0.006440527	-0.560059298
cg06149333	chr4	183128657	-	cg06149333	NA	NA	NA	NA	NA	NA		OpenSea						TRUE				NA	-0.089029045	0.540586021	-4.736351568	4.05E-05	0.001638656	1.312050293
cg04650834	chr8	49456262	+	cg04650834	NA	NA	NA	NA	NA	NA		OpenSea						TRUE				NA	-0.05896625	0.384495266	-3.876030484	0.000480557	0.009822574	-1.110672461
cg01013171	chr14	75716369	-	cg01013171	NA	NA	NA	NA	NA	NA		OpenSea						TRUE		14:75716071-75716953	Unclassified	NA	0.068200877	0.597374297	5.384365765	6.02E-06	0.000458922	3.198100275
cg02233149	chr2	97171243	-	cg02233149	NA	NA	NA	NA	NA	NA	chr2:97173851-97174485	N_Shelf	NEURL3	NR_026875	Body			NA				TRUE	-0.060789217	0.193144857	-5.369729489	6.29E-06	0.000470639	3.155240284
cg19450816	chr2	237551858	-	cg19450816	NA	NA	NA	NA	NA	NA		OpenSea						TRUE				TRUE	-0.050716687	0.400669498	-4.114978673	0.000244215	0.005921424	-0.45203039
cg10909939	chr1	228075683	-	cg10909939	rs4233230	0.341627	NA	NA	NA	NA	chr1:228075377-228075750	Island						NA	1:226142306-226142373			NA	-0.045682127	0.376563081	-3.903831493	0.000444402	0.009259836	-1.034752428
cg13015485	chr6	31937127	-	cg13015485	NA	NA	NA	NA	NA	NA	chr6:31939730-31940559	N_Shelf	SKIV2L	NM_006929	Body			NA				NA	-0.062353273	0.718592349	-4.87561252	2.69E-05	0.001235491	1.714655683
cg14075731	chr17	72527607	-	cg14075731	NA	NA	NA	NA	NA	NA		OpenSea	CD300LB;CD300LB	NM_174892;NM_174892	1stExon;5'UTR	low-CpG:70039145-70039203		NA				NA	0.046590126	0.501085689	4.035922457	0.000305856	0.007020491	-0.671420673
cg18157012	chr5	168514110	-	cg18157012	NA	NA	NA	NA	NA	NA		OpenSea	SLIT3	NM_003062	Body			TRUE				NA	-0.071937764	0.416821798	-6.627436497	1.58E-07	6.61E-05	6.832760339
cg10241823	chr17	841205	+	cg10241823	NA	NA	NA	NA	NA	NA		OpenSea	NXN	NM_022463	Body			NA	17:787891-787968			NA	-0.036645483	0.485165957	-4.03844643	0.000303671	0.006986742	-0.664437941
cg23484159	chr14	74184843	-	cg23484159	NA	NA	NA	NA	NA	NA	chr14:74185482-74185994	N_Shore	C14orf43;C14orf43	NM_194278;NM_001043318	3'UTR;3'UTR			TRUE				NA	-0.073639468	0.533824183	-8.244397232	1.67E-09	1.01E-05	11.40308926
cg10857905	chr10	80026963	+	cg10857905	NA	NA	NA	NA	NA	NA		OpenSea						NA				NA	-0.053388316	0.319342682	-5.072553655	1.51E-05	0.000833709	2.286991381
cg01291088	chr16	67687648	-	cg01291088	NA	NA	NA	NA	NA	NA	chr16:67686860-67687674	Island	RLTPR	NM_001013838	Body			NA	16:66244165-66245361			NA	-0.067799175	0.230923734	-4.48942834	8.31E-05	0.002705529	0.603784157
cg05670193	chr19	45324246	-	cg05670193	NA	NA	NA	NA	NA	NA		OpenSea	BCAM	NM_005581	3'UTR			NA				TRUE	-0.038318195	0.3310488	-4.420990703	0.000101307	0.003117001	0.408992713
cg03148124	chr2	174890849	-	cg03148124	NA	NA	NA	NA	NA	NA	chr2:174890243-174890814	S_Shore						NA	2:174598490-174599229			NA	-0.047181587	0.517145898	-4.250747759	0.000165546	0.004456535	-0.072185967
cg17184165	chr3	53855929	+	cg17184165	NA	NA	NA	NA	NA	NA	chr3:53857392-53857954	N_Shore	CHDH	NM_018397	Body			NA		3:53855909-53856020	Unclassified_Cell_type_specific	NA	-0.048619629	0.335985187	-4.357467224	0.000121732	0.003564041	0.228860085
cg05437294	chr7	157776346	-	cg05437294	NA	NA	NA	NA	NA	NA		OpenSea	PTPRN2;PTPRN2;PTPRN2	NM_002847;NM_130842;NM_130843	Body;Body;Body			NA	7:157469091-157469471			NA	-0.061232055	0.378884539	-5.633434669	2.89E-06	0.000292795	3.928199623
cg00450164	chr1	209930127	+	cg00450164	NA	NA	NA	NA	NA	NA		OpenSea	TRAF3IP3	NM_025228	5'UTR			NA		1:209929057-209930251	Promoter_Associated	NA	0.071321424	0.737731052	6.955585699	6.14E-08	4.34E-05	7.780212116
cg03420144	chr1	154785616	-	cg03420144	NA	NA	NA	NA	NA	NA		OpenSea	KCNN3;KCNN3	NM_002249;NM_170782	Body;Body			TRUE				NA	-0.041392354	0.448174372	-5.028859223	1.72E-05	0.000903958	2.159752245
cg20053885	chr12	101988604	+	cg20053885	rs74354770	0.016059	NA	NA	NA	NA		OpenSea	MYBPC1;MYBPC1;MYBPC1;MYBPC1	NM_002465;NM_206820;NM_206821;NM_206819	TSS200;TSS200;TSS200;TSS200			NA				NA	-0.035466039	0.463744214	-3.914830269	0.000430843	0.009050118	-1.00466208
cg10864200	chr4	720809	-	cg10864200	NA	NA	NA	NA	NA	NA	chr4:724335-726070	N_Shelf	PCGF3	NM_006315	5'UTR			TRUE	4:710762-710879			TRUE	-0.105049369	0.363557962	-4.956910187	2.12E-05	0.00104281	1.950540608
cg02010342	chr17	79485934	-	cg02010342	NA	NA	NA	NA	NA	NA	chr17:79485599-79486913	Island						TRUE	17:77100212-77101389	17:79485910-79487049	Unclassified	NA	-0.015859813	0.101475552	-4.27303594	0.00015527	0.004259933	-0.009484244
cg19973338	chr17	76141249	-	cg19973338	NA	NA	NA	NA	NA	NA		OpenSea	C17orf99	NM_001163075	TSS1500			TRUE				NA	-0.042761586	0.232860961	-4.846313354	2.93E-05	0.001310229	1.629790104
cg00143527	chr15	81292171	+	cg00143527	NA	NA	NA	NA	NA	NA	chr15:81292793-81295609	N_Shore	MESDC1	NM_022566	TSS1500			NA		15:81291975-81292175	Promoter_Associated	NA	0.077141228	0.504507235	5.703163503	2.35E-06	0.000261018	4.132723949
cg27560452	chr16	49499385	-	cg27560452	rs76073515	0.0192	NA	NA	NA	NA	chr16:49498889-49499405	Island						NA	16:48056400-48056906			NA	-0.05330151	0.532571833	-5.436611779	5.16E-06	0.000417469	3.351145636
cg18346576	chr2	27938071	-	cg18346576	NA	NA	NA	NA	NA	NA		OpenSea						NA	2:27791575-27791948			NA	-0.07407295	0.397074759	-5.753053156	2.03E-06	0.000238978	4.279056404
cg25718342	chr12	112074158	-	cg25718342	NA	NA	NA	NA	NA	NA		OpenSea						TRUE	12:110558427-110558554			TRUE	-0.07954854	0.344723694	-5.028980816	1.71E-05	0.000903856	2.160106141
cg14415956	chr1	221737032	-	cg14415956	rs75976729	0.033828	NA	NA	NA	NA		OpenSea						NA	1:219803610-219803856			NA	-0.051006898	0.797474393	-4.212727265	0.000184639	0.004829309	-0.178928
cg16204066	chr6	33638922	+	cg16204066	NA	NA	NA	NA	NA	NA		OpenSea	ITPR3	NM_002224	Body			NA	6:33746784-33746971			NA	-0.074302858	0.483942049	-5.140046853	1.24E-05	0.000728609	2.483779806
cg07327435	chr8	40072031	-	cg07327435	NA	NA	NA	NA	NA	NA		OpenSea						TRUE				NA	-0.03460333	0.213331369	-3.968911959	0.000369832	0.008074284	-0.856267279
cg00122659	chr1	179801627	-	cg00122659	NA	NA	NA	NA	NA	NA		OpenSea						TRUE		1:179801123-179801667	Unclassified_Cell_type_specific	NA	-0.096285602	0.491491356	-5.902991859	1.31E-06	0.000186465	4.718721035
cg25436486	chr6	166140451	+	cg25436486	NA	NA	NA	NA	NA	NA	chr6:166140001-166140293	S_Shore						NA	6:166060441-166060754			NA	-0.082474054	0.481786073	-4.595356151	6.11E-05	0.002179112	0.906644505
cg09109520	chr16	57673258	-	cg09109520	NA	NA	NA	NA	NA	NA		OpenSea	GPR56;GPR56;GPR56;GPR56;GPR56;GPR56;GPR56;GPR56;GPR56	NM_001145773;NM_001145774;NM_005682;NM_001145771;NM_201525;NM_001145774;NM_201524;NM_001145772;NM_001145770	5'UTR;5'UTR;5'UTR;5'UTR;5'UTR;1stExon;5'UTR;5'UTR;5'UTR			NA				NA	-0.046750663	0.363078262	-4.729581151	4.13E-05	0.001662761	1.292529119
cg07349136	chr6	33771799	-	cg07349136	rs2281818	0.097538	NA	NA	NA	NA		OpenSea	MLN;MLN	NM_001040109;NM_002418	TSS200;TSS200			NA				NA	-0.042976219	0.348867303	-4.229551626	0.000175937	0.004662576	-0.131728233
cg20752831	chr20	43382731	+	cg20752831	NA	NA	NA	NA	NA	NA	chr20:43378668-43379438	S_Shelf	RIMS4	NM_182970	3'UTR			NA				NA	-0.040750459	0.410451189	-4.166143014	0.000210999	0.005315124	-0.309325066
cg00400992	chr5	77923936	+	cg00400992	NA	NA	NA	NA	NA	NA		OpenSea	LHFPL2	NM_005779	5'UTR			TRUE				NA	-0.083421105	0.403821193	-5.753229352	2.03E-06	0.000238919	4.279573192
cg05885668	chr19	5800634	-	cg05885668	NA	NA	NA	NA	NA	NA	chr19:5802234-5802569	N_Shore						NA				NA	-0.057901559	0.488575541	-5.998081664	9.89E-07	0.000160717	4.997358887
cg00329101	chr3	14338921	-	cg00329101	NA	NA	NA	NA	NA	NA	chr3:14339249-14339574	N_Shore						TRUE				NA	0.070085802	0.698021164	5.18929849	1.07E-05	0.000663727	2.627551977
cg16413687	chr12	85672623	-	cg16413687	NA	NA	NA	NA	NA	NA	chr12:85673878-85674700	N_Shore	ALX1	NM_006982	TSS1500		RDMR	NA	12:84196288-84197043			NA	0.064154727	0.670214355	4.196532141	0.000193414	0.004998641	-0.224310039
cg12236088	chr2	105275812	+	cg12236088	NA	NA	NA	NA	NA	NA	chr2:105275588-105275940	Island						NA	2:104642021-104642418			NA	-0.059814398	0.234593176	-4.313431274	0.000138221	0.003907895	0.104390636
cg07638500	chr3	123371420	+	cg07638500	NA	NA	NA	NA	NA	NA		OpenSea	MYLK;MYLK;MYLK;MYLK	NM_053028;NM_053025;NM_053027;NM_053026	Body;Body;Body;Body			TRUE		3:123370744-123372299	Unclassified	NA	-0.043284499	0.120686928	-5.509152252	4.17E-06	0.000364315	3.563750729
cg21798802	chr22	38057573	-	cg21798802	NA	NA	NA	NA	NA	NA	chr22:38054403-38055450	S_Shelf	PDXP	NM_020315	Body		RDMR	TRUE				TRUE	-0.068945923	0.4484337	-6.34267965	3.61E-07	9.68E-05	6.004701767
cg17969560	chr11	65324768	-	cg17969560	NA	NA	NA	NA	NA	NA	chr11:65325081-65326209	N_Shore	LTBP3;LTBP3;LTBP3	NM_021070;NM_001164266;NM_001130144	Body;5'UTR;Body			NA		11:65324388-65326465	Unclassified	NA	-0.047339746	0.444478151	-5.077342602	1.49E-05	0.00082552	2.300944833
cg24807850	chr1	3165391	-	cg24807850	NA	NA	NA	NA	NA	NA	chr1:3163969-3164643	S_Shore	PRDM16;PRDM16	NM_022114;NM_199454	Body;Body			NA				NA	-0.051702801	0.134406471	-6.301049218	4.08E-07	0.000102651	5.883267745
cg03646740	chr13	114813015	-	cg03646740	NA	NA	NA	NA	NA	NA	chr13:114813942-114814457	N_Shore	RASA3	NM_007368	Body			NA	13:113830882-113831118	13:114812915-114813151	Unclassified_Cell_type_specific	NA	-0.057173862	0.240842799	-4.374065046	0.000116034	0.003445772	0.2758614
cg07168556	chr17	48912483	-	cg07168556	NA	NA	NA	NA	NA	NA		OpenSea	WFIKKN2	NM_175575	TSS200			TRUE	17:46267446-46268031			NA	-0.052290355	0.180852172	-4.657191829	5.10E-05	0.001928156	1.084141146
cg11239575	chr17	3705765	-	cg11239575	NA	NA	NA	NA	NA	NA		OpenSea	ITGAE	NM_002208	TSS1500			TRUE				TRUE	-0.08885755	0.497309505	-5.707246797	2.33E-06	0.000259509	4.144700985
cg04908088	chr13	20925063	-	cg04908088	rs9315494	0.396313	NA	NA	NA	NA		OpenSea						TRUE				NA	0.054956812	0.628273129	4.187438601	0.00019852	0.005091256	-0.249769151
cg27614534	chr18	56296496	-	cg27614534	NA	NA	NA	NA	NA	NA		OpenSea	ALPK2	NM_052947	TSS1500			TRUE				NA	-0.049032662	0.505434711	-4.574968232	6.48E-05	0.002274341	0.848231458
cg16466652	chr19	6271960	-	cg16466652	NA	NA	NA	NA	NA	NA	chr19:6271959-6272176	Island	MLLT1	NM_005934	Body			TRUE	19:6222837-6223303			NA	-0.054799692	0.223088235	-5.291108427	7.93E-06	0.000545156	2.925137871
cg01369522	chr11	44541452	+	cg01369522	NA	NA	NA	NA	NA	NA	chr11:44541537-44541956	N_Shore						NA				NA	-0.073909829	0.419597789	-6.586717906	1.78E-07	7.06E-05	6.714655092
cg07332757	chr16	88593924	-	cg07332757	NA	NA	NA	NA	NA	NA	chr16:88590204-88590410	S_Shelf	ZFPM1	NM_153813	Body			TRUE	16:87121425-87121502	16:88593361-88594289	Unclassified	NA	-0.03105793	0.200110687	-5.141715653	1.23E-05	0.000726096	2.488649018
cg02104392	chr2	134578960	+	cg02104392	NA	NA	NA	NA	NA	NA		OpenSea						TRUE				NA	-0.066472919	0.409500445	-5.351807745	6.63E-06	0.000487259	3.102768773
cg00353659	chr1	7602013	+	cg00353659	NA	NA	NA	NA	NA	NA		OpenSea	CAMTA1	NM_015215	Body			NA				NA	-0.093877298	0.454581012	-3.87480683	0.000482213	0.00985046	-1.11400948
cg20765522	chr6	32154715	+	cg20765522	NA	NA	NA	NA	NA	NA		OpenSea	PBX2	NM_002586	Body			NA				NA	-0.039355431	0.523965384	-4.112360196	0.000246047	0.005952147	-0.45931888
cg19426572	chr20	61919450	-	cg19426572	NA	NA	NA	NA	NA	NA	chr20:61919024-61919803	Island	ARFGAP1;ARFGAP1	NM_018209;NM_175609	3'UTR;3'UTR			NA	20:61389487-61390059			NA	-0.068193705	0.627635746	-3.924743117	0.000418969	0.008864364	-0.977516469
cg04633676	chr17	32581220	-	cg04633676	NA	NA	NA	NA	NA	NA		OpenSea	CCL2	NM_002982	TSS1500			TRUE				NA	-0.071503928	0.472910991	-5.097863248	1.40E-05	0.000793629	2.360752413
cg06511678	chr18	7038746	-	cg06511678	NA	NA	NA	NA	NA	NA		OpenSea	LAMA1	NM_005559	Body		RDMR	NA	18:7028659-7028800	18:7037726-7039077	Unclassified_Cell_type_specific	TRUE	-0.037664021	0.274900819	-4.257881969	0.000162186	0.004393044	-0.052125961
cg24806066	chr1	184633039	-	cg24806066	NA	NA	NA	NA	NA	NA	chr1:184633223-184633663	N_Shore						TRUE		1:184632591-184634037	Unclassified	TRUE	-0.048931088	0.402181579	-4.023071989	0.000317222	0.007206156	-0.706949663
cg14522803	chr11	818834	+	cg14522803	NA	NA	NA	NA	NA	NA	chr11:818974-820271	N_Shore	PNPLA2	NM_020376	TSS200			NA				NA	-0.045024659	0.216013652	-4.294465348	0.000145983	0.004067696	0.050888504
cg06573088	chr6	17492721	-	cg06573088	NA	NA	NA	NA	NA	NA		OpenSea	CAP2	NM_006366	Body			TRUE				NA	-0.060195597	0.206729026	-5.024757586	1.74E-05	0.000910129	2.147815105
cg21051815	chr11	1542394	+	cg21051815	NA	NA	NA	NA	NA	NA		OpenSea	HCCA2	NM_053005	Body			NA	11:1498862-1498981			NA	-0.083667895	0.410921059	-5.730426603	2.17E-06	0.000248967	4.212690948
cg04920214	chr16	87102163	+	cg04920214	NA	NA	NA	NA	NA	NA		OpenSea						TRUE	16:85659548-85659665			NA	-0.048261684	0.391092088	-4.438993615	9.62E-05	0.003004792	0.460162972
cg15033140	chr6	170411909	-	cg15033140	NA	NA	NA	NA	NA	NA		OpenSea						NA	6:170253726-170253896			NA	-0.075382036	0.237926282	-6.576801967	1.83E-07	7.15E-05	6.685877274
cg02607544	chr12	6649994	-	cg02607544	NA	NA	NA	NA	NA	NA	chr12:6649677-6649897	S_Shore	IFFO1;IFFO1;IFFO1	NM_080730;NM_001039670;NM_080731	Body;Body;Body			TRUE		12:6648723-6650065	Unclassified	TRUE	-0.030361112	0.107118411	-4.233796362	0.000173806	0.00461903	-0.119811198
cg13166642	chr10	134645995	+	cg13166642	NA	NA	NA	NA	NA	NA		OpenSea						NA	10:134495946-134495997			NA	-0.050506528	0.357588533	-4.017690262	0.000322103	0.007284133	-0.721817756
cg11069824	chr1	6205325	-	cg11069824	NA	NA	NA	NA	NA	NA	chr1:6208716-6209039	N_Shelf	CHD5	NM_015557	Body			NA		1:6205251-6205591	Unclassified_Cell_type_specific	NA	-0.053721585	0.227769623	-5.885533964	1.38E-06	0.000191829	4.667544945
cg21646392	chr3	23710303	+	cg21646392	NA	NA	NA	NA	NA	NA		OpenSea						TRUE		3:23710232-23710449	Unclassified_Cell_type_specific	NA	-0.057725288	0.206943666	-5.945986672	1.15E-06	0.000174097	4.844731542
cg12324283	chr15	52506363	+	cg12324283	NA	NA	NA	NA	NA	NA		OpenSea	MYO5C	NM_018728	Body			TRUE				NA	-0.06644184	0.537482273	-5.34801327	6.70E-06	0.000490475	3.091660649
cg05893785	chr10	72201943	+	cg05893785	NA	NA	NA	NA	NA	NA	chr10:72200065-72201368	S_Shore	NODAL	NM_018055	TSS1500		RDMR	TRUE				TRUE	0.03898847	0.487821732	3.940441584	0.000400815	0.008576508	-0.934477162
cg09397087	chr11	6273537	-	cg09397087	NA	NA	NA	NA	NA	NA		OpenSea						TRUE				NA	-0.048658116	0.334772676	-6.434397141	2.76E-07	8.50E-05	6.271924045
cg03100044	chr7	29519450	+	cg03100044	rs3828977	0.431737	NA	NA	NA	NA		OpenSea	CHN2;CHN2	NM_001039936;NM_004067	TSS200;Body			TRUE				NA	-0.048954146	0.438168043	-4.023825005	0.000316544	0.007195897	-0.704868772
cg20342079	chr12	25055381	+	cg20342079	rs114026793	0.018679	NA	NA	NA	NA	chr12:25055599-25056246	N_Shore	BCAT1	NM_005504	Body		RDMR	TRUE				NA	0.057507108	0.515296441	4.11417363	0.000244777	0.005929691	-0.454271371
cg10485411	chr7	2328797	-	cg10485411	NA	NA	NA	NA	NA	NA		OpenSea	SNX8	NM_013321	Body			NA	7:2295248-2295437			NA	-0.050087966	0.595167951	-4.782595053	3.53E-05	0.001489626	1.445519155
cg24894970	chr11	122655638	+	cg24894970	rs6589953	0.09647	NA	NA	NA	NA		OpenSea	UBASH3B	NM_032873	Body			TRUE		11:122655203-122656204	Unclassified_Cell_type_specific	TRUE	-0.1053692	0.3850591	-6.913111038	6.93E-08	4.53E-05	7.658045825
cg18133072	chr1	28287782	+	cg18133072	NA	NA	NA	NA	NA	NA	chr1:28286019-28286838	S_Shore	XKR8	NM_018053	Body			NA		1:28287754-28288358	Promoter_Associated	TRUE	-0.034386056	0.287641116	-5.223950442	9.66E-06	0.000619991	2.728783022
cg05151824	chr10	43047371	+	cg05151824	NA	NA	NA	NA	NA	NA	chr10:43047584-43048472	N_Shore	ZNF37B	NR_026777	Body			NA		10:43047324-43048849	Promoter_Associated	NA	-0.048367395	0.332820039	-4.026466032	0.00031418	0.007158811	-0.697569502
cg05060486	chr7	612876	-	cg05060486	NA	NA	NA	NA	NA	NA	chr7:612540-613739	Island	PRKAR1B;PRKAR1B;PRKAR1B;PRKAR1B;PRKAR1B;PRKAR1B	NM_001164759;NM_001164762;NM_001164758;NM_001164760;NM_001164761;NM_002735	Body;Body;Body;Body;Body;Body			TRUE	7:579402-580224			NA	-0.053786461	0.378416916	-6.754897246	1.09E-07	5.64E-05	7.20172884
cg08276755	chr20	30196714	+	cg08276755	NA	NA	NA	NA	NA	NA	chr20:30196118-30196585	S_Shore						NA				TRUE	-0.073658286	0.154593067	-5.663514687	2.65E-06	0.000278882	4.016427006
cg00167684	chr16	70505196	+	cg00167684	NA	NA	NA	NA	NA	NA	chr16:70507026-70507246	N_Shore	FUK	NM_145059	Body			NA				TRUE	-0.034590365	0.818550359	-3.877051771	0.000479179	0.009803313	-1.107887018
cg16311306	chr1	203244158	-	cg16311306	rs7551146	0.204008	NA	NA	NA	NA	chr1:203242519-203242818	S_Shore						NA				NA	0.08385549	0.486589045	4.548584163	7.00E-05	0.002399697	0.772723053
cg17756398	chr4	89084266	-	cg17756398	NA	NA	NA	NA	NA	NA	chr4:89079756-89080454	S_Shelf						NA				NA	-0.080706597	0.715797956	-4.673743204	4.86E-05	0.00186245	1.131732741
cg04239645	chr17	59564867	-	cg04239645	NA	NA	NA	NA	NA	NA		OpenSea						NA	17:56919594-56919758			NA	-0.051504229	0.50244457	-5.88276246	1.39E-06	0.000192897	4.659420074
cg15093769	chr3	139353058	-	cg15093769	NA	NA	NA	NA	NA	NA		OpenSea	NMNAT3	NM_178177	5'UTR			NA	3:140835685-140835824			NA	-0.09315873	0.463604348	-7.721814756	7.04E-09	1.83E-05	9.95541122
cg10946510	chr14	91818564	+	cg10946510	NA	NA	NA	NA	NA	NA		OpenSea	CCDC88C	NM_001080414	Body			TRUE	14:90888250-90888426			NA	-0.045623691	0.413703876	-5.308386868	7.53E-06	0.000528822	2.975687359
cg03134962	chr16	31083405	-	cg03134962	NA	NA	NA	NA	NA	NA	chr16:31084343-31086048	N_Shore	ZNF668	NM_024706	5'UTR		RDMR	NA				TRUE	-0.04402927	0.175961251	-4.306802652	0.000140887	0.003962929	0.085684193
cg16205844	chr12	124872143	+	cg16205844	NA	NA	NA	NA	NA	NA	chr12:124872135-124872419	Island	NCOR2;NCOR2	NM_006312;NM_001077261	Body;Body			TRUE	12:123438034-123438268	12:124872028-124872273	Unclassified_Cell_type_specific	NA	-0.055939886	0.319613001	-5.384828689	6.01E-06	0.000458698	3.199455981
cg12658012	chr1	183578811	-	cg12658012	NA	NA	NA	NA	NA	NA		OpenSea						TRUE		1:183578109-183578958	Unclassified_Cell_type_specific	NA	-0.052175165	0.47507358	-4.495964811	8.15E-05	0.002668828	0.622426098
cg24002149	chr1	172113920	-	cg24002149	NA	NA	NA	NA	NA	NA		OpenSea	DNM3;MIR199A2;DNM3	NM_015569;NR_029618;NM_001136127	Body;TSS200;Body			NA				NA	-0.082877262	0.447889994	-5.82261911	1.66E-06	0.000211786	4.483077156
cg08010865	chr13	24807902	+	cg08010865	NA	NA	NA	NA	NA	NA		OpenSea	SPATA13;SPATA13	NM_001166271;NM_153023	Body;5'UTR			TRUE				NA	-0.086586963	0.286555259	-5.380464958	6.09E-06	0.000461606	3.18667673
cg08404702	chr16	2133388	-	cg08404702	NA	NA	NA	NA	NA	NA	chr16:2134259-2134632	N_Shore	TSC2;TSC2;TSC2	NM_001077183;NM_000548;NM_001114382	Body;Body;Body			NA	16:2073313-2073803	16:2133054-2133444	Unclassified_Cell_type_specific	NA	-0.062963696	0.681754136	-5.231033526	9.46E-06	0.000610961	2.749482641
cg07727295	chr19	18553995	-	cg07727295	NA	NA	NA	NA	NA	NA	chr19:18557038-18557284	N_Shelf	ELL	NM_006532	3'UTR			NA				NA	-0.059216262	0.462460589	-6.356660883	3.47E-07	9.46E-05	6.045465088
cg16291069	chr8	27317394	-	cg16291069	NA	NA	NA	NA	NA	NA	chr8:27320914-27321276	N_Shelf	CHRNA2	NM_000742	3'UTR			TRUE				NA	-0.068548695	0.435374292	-5.13960877	1.24E-05	0.000729164	2.482501597
cg17794788	chr2	238767409	-	cg17794788	NA	NA	NA	NA	NA	NA	chr2:238768073-238768831	N_Shore	RAMP1	NM_005855	TSS1500			TRUE		2:238766206-238767767	Unclassified	NA	-0.044139472	0.465751972	-4.477945808	8.59E-05	0.002768511	0.571051594
cg17001464	chr7	130679521	+	cg17001464	NA	NA	NA	NA	NA	NA		OpenSea	FLJ43663;FLJ43663	NR_015431;NR_024153	Body;Body			TRUE				NA	-0.046927469	0.561348355	-4.222616497	0.000179474	0.004728162	-0.151191006
cg07992659	chr7	33961367	+	cg07992659	NA	NA	NA	NA	NA	NA		OpenSea	BMPER	NM_133468	Body			TRUE				NA	-0.078438798	0.412121171	-6.018534102	9.32E-07	0.000156078	5.057261704
cg22945473	chr5	74438852	+	cg22945473	NA	NA	NA	NA	NA	NA		OpenSea	ANKRD31	NM_001164443	Body			TRUE				NA	0.038044444	0.364792009	4.5064324	7.91E-05	0.00261401	0.652292729
cg18105675	chr2	3642400	+	cg18105675	NA	NA	NA	NA	NA	NA	chr2:3642547-3642751	N_Shore	COLEC11;COLEC11	NM_024027;NM_199235	TSS1500;TSS1500			TRUE				NA	-0.050806897	0.572715252	-3.968857914	0.000369889	0.008075108	-0.856415928
cg08683263	chr16	30078162	-	cg08683263	NA	NA	NA	NA	NA	NA	chr16:30076310-30077872	S_Shore	ALDOA;ALDOA;ALDOA;ALDOA	NM_184043;NM_001127617;NM_184041;NM_000034	5'UTR;5'UTR;5'UTR;5'UTR			NA				NA	-0.034803384	0.182522317	-4.024926871	0.000315556	0.007178742	-0.701823629
cg25686087	chr19	46270412	-	cg25686087	NA	NA	NA	NA	NA	NA	chr19:46270162-46270420	Island	SIX5	NM_175875	Body			NA	19:50962109-50966894			NA	-0.067284511	0.293636208	-5.770974093	1.93E-06	0.000231081	4.331618018
cg07714812	chr6	1635611	+	cg07714812	NA	NA	NA	NA	NA	NA		OpenSea	GMDS	NM_001500	Body			NA	6:1580553-1580661			NA	-0.077141762	0.411435055	-7.103251625	4.02E-08	3.65E-05	8.203744112
cg08130630	chr1	2312475	+	cg08130630	NA	NA	NA	NA	NA	NA	chr1:2316353-2316749	N_Shelf	MORN1	NM_024848	Body			NA	1:2302237-2302348			NA	-0.073961102	0.481438869	-7.14637493	3.56E-08	3.45E-05	8.327068108
cg21091766	chr5	176898673	-	cg21091766	NA	NA	NA	NA	NA	NA	chr5:176893860-176894794	S_Shelf	DBN1;DBN1	NM_080881;NM_004395	Body;Body			TRUE		5:176898485-176898768	Unclassified_Cell_type_specific	NA	-0.069029524	0.463298505	-5.8108102	1.71E-06	0.000215943	4.448447475
cg06815715	chr15	49148520	+	cg06815715	NA	NA	NA	NA	NA	NA		OpenSea	SHC4	NM_203349	Body			TRUE				NA	-0.049135872	0.252470615	-4.736184454	4.05E-05	0.00163926	1.311568389
cg10270293	chr16	4654666	+	cg10270293	NA	NA	NA	NA	NA	NA		OpenSea						NA	16:4594624-4594742			NA	-0.048591441	0.532879571	-3.876531363	0.000479881	0.009812215	-1.109306404
cg13508369	chr9	129884026	-	cg13508369	NA	NA	NA	NA	NA	NA		OpenSea	ANGPTL2;RALGPS1	NM_012098;NM_014636	5'UTR;Body		RDMR	NA				TRUE	-0.038243005	0.449258653	-5.116321642	1.33E-05	0.000764796	2.414572453
cg02730139	chr8	847575	-	cg02730139	NA	NA	NA	NA	NA	NA	chr8:850103-850405	N_Shelf						NA	8:837550-837937			NA	-0.073853966	0.543285058	-4.282631754	0.000151042	0.00417483	0.017539466
cg10885151	chr13	24270087	+	cg10885151	rs9510820	0.179827	NA	NA	NA	NA	chr13:24269499-24270116	Island						TRUE	13:23167500-23168374	13:24269729-24270856	Unclassified_Cell_type_specific	NA	0.044317859	0.819338735	4.783100997	3.53E-05	0.001488005	1.44698069
cg00232453	chr6	31864574	+	cg00232453	NA	NA	NA	NA	NA	NA	chr6:31864897-31865419	N_Shore	EHMT2;EHMT2	NM_006709;NM_025256	Body;Body			NA				NA	-0.048455246	0.388262605	-5.054785396	1.59E-05	0.000861134	2.235233863
cg01433677	chr16	30365840	-	cg01433677	NA	NA	NA	NA	NA	NA	chr16:30366206-30366761	N_Shore	CD2BP2;CD2BP2	NM_006110;NR_024465	Body;Body			NA		16:30365759-30365936	Promoter_Associated	NA	-0.017150796	0.169327692	-3.991559513	0.000346869	0.007700016	-0.793913045
cg17120578	chr8	38329836	+	cg17120578	rs34873882	0.098174	NA	NA	NA	NA	chr8:38325091-38326374	S_Shelf						NA				NA	-0.063045807	0.494813872	-6.732619157	1.17E-07	5.78E-05	7.137322359
cg07497569	chr4	2930361	-	cg07497569	NA	NA	NA	NA	NA	NA	chr4:2933644-2933879	N_Shelf	ADD1;ADD1;ADD1;ADD1	NM_014189;NM_014190;NM_176801;NM_001119	3'UTR;3'UTR;3'UTR;3'UTR			NA				NA	-0.034103686	0.682619692	-4.40234667	0.000106923	0.003243558	0.356055034
cg10962754	chr1	1117625	+	cg10962754	NA	NA	NA	NA	NA	NA	chr1:1115574-1116006	S_Shore	TTLL10;TTLL10	NM_153254;NM_001130045	Body;Body			NA	1:1107282-1107521	1:1117472-1117896	Unclassified_Cell_type_specific	NA	0.060541446	0.768594602	5.879941662	1.40E-06	0.000193813	4.651150566
cg24705426	chr3	11550659	+	cg24705426	NA	NA	NA	NA	NA	NA		OpenSea	ATG7;ATG7;ATG7	NM_001136031;NM_001144912;NM_006395	Body;Body;Body			TRUE				TRUE	-0.059663797	0.174300906	-5.151305774	1.20E-05	0.000714263	2.516634127
cg06544162	chr6	170364824	-	cg06544162	NA	NA	NA	NA	NA	NA		OpenSea						TRUE	6:170206638-170207798			TRUE	-0.074838397	0.385915681	-4.481141197	8.51E-05	0.002751171	0.580158504
cg17235897	chr10	123286444	+	cg17235897	NA	NA	NA	NA	NA	NA		OpenSea	FGFR2;FGFR2;FGFR2;FGFR2;FGFR2;FGFR2;FGFR2;FGFR2;FGFR2	NM_001144914;NM_001144915;NM_022970;NM_001144913;NM_001144916;NM_000141;NM_001144917;NM_001144919;NM_001144918	Body;Body;Body;Body;Body;Body;Body;Body;Body			TRUE				NA	0.069373296	0.550353576	5.254130437	8.84E-06	0.000585151	2.816997522
cg14866167	chr8	130089463	-	cg14866167	NA	NA	NA	NA	NA	NA		OpenSea						TRUE				NA	-0.063950236	0.38438614	-4.42868175	9.91E-05	0.003073159	0.430846913
cg07808712	chr1	55868004	-	cg07808712	rs12137035	0.051188	NA	NA	NA	NA		OpenSea						TRUE				NA	-0.03968884	0.376406532	-3.931412448	0.000411161	0.008744341	-0.95923915
cg04600297	chr19	42750575	+	cg04600297	rs74844647	0.049092	NA	NA	NA	NA	chr19:42748909-42749275	S_Shore					RDMR	NA				TRUE	-0.050060388	0.27731278	-5.113405825	1.34E-05	0.000769476	2.406069254
cg08404513	chr7	72868821	+	cg08404513	NA	NA	NA	NA	NA	NA		OpenSea	BAZ1B	NM_032408	Body			TRUE				NA	-0.071104792	0.557012283	-4.314908025	0.000137634	0.003894115	0.108559203
cg15822394	chr19	17877733	-	cg15822394	NA	NA	NA	NA	NA	NA	chr19:17877468-17877777	Island	FCHO1;FCHO1;FCHO1;FCHO1	NM_015122;NM_001161358;NM_001161359;NM_001161357	Body;Body;Body;Body			NA	19:17738484-17738767	19:17877470-17877766	Gene_Associated_Cell_type_specific	TRUE	-0.044821179	0.178998377	-4.254495153	0.000163773	0.004422922	-0.061650227
cg09356916	chr4	23791473	-	cg09356916	NA	NA	NA	NA	NA	NA		OpenSea						TRUE				NA	-0.066409184	0.247866158	-4.02600077	0.000314595	0.007163716	-0.698855509
cg03075156	chr2	45986586	+	cg03075156	rs4952769	0.35316	NA	NA	NA	NA		OpenSea	PRKCE	NM_005400	Body			TRUE				NA	-0.067658426	0.471147281	-6.996268805	5.46E-08	4.13E-05	7.89708507
cg17210938	chr1	59043173	-	cg17210938	NA	NA	NA	NA	NA	NA	chr1:59042013-59043295	Island	TACSTD2	NM_002353	TSS200			TRUE	1:58814306-58815871			TRUE	-0.051922624	0.166802107	-4.314936685	0.000137623	0.003894049	0.108640111
cg24437523	chr1	160085568	-	cg24437523	NA	NA	NA	NA	NA	NA		OpenSea	ATP1A2;ATP1A2	NM_000702;NM_000702	1stExon;5'UTR			NA				NA	-0.047450389	0.309278899	-4.078378245	0.00027107	0.006410948	-0.553772606
cg09989681	chr11	1892043	+	cg09989681	NA	NA	NA	NA	NA	NA	chr11:1892037-1892556	Island	LSP1;LSP1;LSP1;LSP1	NM_001013253;NM_001013255;NM_001013254;NM_002339	5'UTR;TSS200;TSS200;Body			NA	11:1848614-1849132	11:1891168-1893018	Unclassified	NA	-0.052409125	0.254152838	-4.11295251	0.000245631	0.005945696	-0.457670311
cg16218715	chr2	63926253	-	cg16218715	NA	NA	NA	NA	NA	NA		OpenSea						TRUE		2:63925780-63926529	Unclassified	TRUE	-0.061348898	0.303157311	-6.303455613	4.05E-07	0.000102249	5.890289372
cg00707741	chr2	242294482	-	cg00707741	NA	NA	NA	NA	NA	NA	chr2:242295397-242296201	N_Shore	FARP2	NM_014808	TSS1500			NA				NA	-0.029419854	0.136527239	-3.91179782	0.00043454	0.009103325	-1.012961282
cg07701223	chr1	888957	-	cg07701223	NA	NA	NA	NA	NA	NA	chr1:886356-886602	S_Shelf	NOC2L	NM_015658	Body			NA				NA	0.089209624	0.839594774	8.699779684	4.90E-10	5.38E-06	12.63797657
cg15503018	chr11	44488492	+	cg15503018	NA	NA	NA	NA	NA	NA		OpenSea					RDMR	NA				NA	-0.04231511	0.528378943	-4.025339532	0.000315186	0.007172236	-0.70068312
cg15826479	chr17	78806493	-	cg15826479	NA	NA	NA	NA	NA	NA		OpenSea	RPTOR;RPTOR	NM_001163034;NM_020761	Body;Body		RDMR	TRUE		17:78806355-78807389	Promoter_Associated	NA	-0.034541912	0.232386364	-4.047125978	0.000296274	0.006862082	-0.640414341
cg03769939	chr1	25254129	+	cg03769939	NA	NA	NA	NA	NA	NA	chr1:25255527-25259005	N_Shore	RUNX3;RUNX3	NM_001031680;NM_004350	Body;Body			TRUE	1:25126670-25126749			NA	-0.060514562	0.510677062	-4.098274914	0.000256131	0.006135605	-0.498499744
cg13360866	chr1	1135492	-	cg13360866	NA	NA	NA	NA	NA	NA	chr1:1136360-1137156	N_Shore						NA		1:1134832-1135855	Unclassified_Cell_type_specific	NA	0.050429353	0.491109157	4.248417303	0.000166658	0.004479466	-0.078736669
cg16532223	chr1	6542083	+	cg16532223	NA	NA	NA	NA	NA	NA	chr1:6545143-6545559	N_Shelf	PLEKHG5;PLEKHG5;PLEKHG5;PLEKHG5;PLEKHG5	NM_020631;NM_001042665;NM_198681;NM_001042664;NM_001042663	5'UTR;5'UTR;Body;5'UTR;Body			NA				NA	-0.051684957	0.596165644	-4.003648744	0.000335188	0.007502336	-0.760578517
cg13358186	chr17	7461775	-	cg13358186	NA	NA	NA	NA	NA	NA	chr17:7464666-7465823	N_Shelf	TNFSF13;TNFSF13;TNFSF13;TNFSF13;TNFSF12-TNFSF13;TNFSF13;TNFSF13	NM_003808;NM_172087;NM_003808;NM_172087;NM_172089;NM_172088;NM_172088	5'UTR;5'UTR;1stExon;1stExon;Body;1stExon;5'UTR			NA				TRUE	-0.025355911	0.175707272	-4.642452093	5.32E-05	0.001985462	1.041787173
cg27140633	chr11	63685905	+	cg27140633	NA	NA	NA	NA	NA	NA	chr11:63685489-63685968	Island						TRUE	11:63442066-63442482			NA	-0.067425959	0.289704144	-4.999362802	1.87E-05	0.0009579	2.07393535
cg16589807	chr16	75328793	+	cg16589807	NA	NA	NA	NA	NA	NA		OpenSea	CFDP1	NM_006324	Body			TRUE				NA	-0.072397448	0.529495241	-5.904879732	1.30E-06	0.000186003	4.724254823
cg12858416	chr10	75675024	+	cg12858416	NA	NA	NA	NA	NA	NA	chr10:75670696-75671379	S_Shelf	C10orf55;PLAU;PLAU	NM_001001791;NM_001145031;NM_002658	5'UTR;Body;Body		CDMR	TRUE				NA	-0.0620563	0.457759266	-6.921893774	6.76E-08	4.46E-05	7.683318991
cg09328012	chr22	46481677	-	cg09328012	NA	NA	NA	NA	NA	NA	chr22:46481815-46482024	N_Shore	LOC400931	NR_027033	TSS200			NA				TRUE	-0.07772181	0.224229904	-5.409379577	5.59E-06	0.000439277	3.27136425
cg27168493	chr1	67636724	-	cg27168493	NA	NA	NA	NA	NA	NA		OpenSea	IL23R	NM_144701	Body			NA		1:67636543-67636914	Unclassified_Cell_type_specific	NA	0.056565309	0.42596664	4.499866649	8.06E-05	0.002648445	0.633557118
cg00237520	chr5	177764237	-	cg00237520	rs56199977	0.076782	NA	NA	NA	NA	chr5:177764136-177764341	Island	COL23A1	NM_173465	Body			NA	5:177696600-177696892			NA	-0.049089035	0.549835325	-4.027734473	0.000313051	0.007143576	-0.69406321
cg22428541	chr20	60945465	+	cg22428541	rs2427299	0.085688	NA	NA	NA	NA	chr20:60948494-60948907	N_Shelf						NA		20:60945370-60945783	Unclassified_Cell_type_specific	NA	-0.05702302	0.413250259	-4.659228614	5.07E-05	0.001919769	1.08999588
cg17976121	chr11	69451115	-	cg17976121	NA	NA	NA	NA	NA	NA	chr11:69451136-69458596	N_Shore						TRUE				NA	-0.045097896	0.201358346	-4.380160122	0.000114008	0.003401349	0.29313297
cg23655651	chr12	20365720	+	cg23655651	NA	NA	NA	NA	NA	NA		OpenSea						TRUE				TRUE	-0.040135285	0.110371199	-4.722080877	4.22E-05	0.001686975	1.270909586
cg16268165	chr5	176274344	-	cg16268165	NA	NA	NA	NA	NA	NA		OpenSea	UNC5A	NM_133369	Body			NA	5:176206563-176207024			NA	-0.042910824	0.145826955	-4.169328041	0.000209085	0.005286988	-0.300423573
cg04552921	chr10	80262264	-	cg04552921	NA	NA	NA	NA	NA	NA		OpenSea						TRUE				NA	-0.084766029	0.394362505	-4.898275522	2.52E-05	0.001176851	1.780354051
cg05729490	chr7	27404187	-	cg05729490	rs1007862	0.354724	NA	NA	NA	NA		OpenSea						TRUE		7:27404126-27404310	Unclassified_Cell_type_specific	NA	-0.048940717	0.228064422	-3.915760848	0.000429714	0.009030062	-1.002114807
cg00778993	chr6	170228377	-	cg00778993	NA	NA	NA	NA	NA	NA		OpenSea						TRUE				NA	-0.053854111	0.385096162	-4.42831882	9.92E-05	0.003075716	0.42981543
cg04195548	chr4	1206004	+	cg04195548	NA	NA	NA	NA	NA	NA	chr4:1205817-1206203	Island	CTBP1;CTBP1	NM_001012614;NM_001328	3'UTR;3'UTR			NA	4:1195825-1196101	4:1205986-1206735	Gene_Associated_Cell_type_specific	NA	-0.076687241	0.334914064	-5.93865743	1.18E-06	0.00017551	4.82325343
cg02524112	chr16	73206624	+	cg02524112	NA	NA	NA	NA	NA	NA		OpenSea						TRUE	16:71764089-71764134	16:73206087-73208073	Unclassified_Cell_type_specific	TRUE	-0.084229438	0.190361218	-6.178237132	5.84E-07	0.000122533	5.524569424
cg16618260	chr19	50177057	-	cg16618260	NA	NA	NA	NA	NA	NA	chr19:50180010-50180907	N_Shelf	BCL2L12;BCL2L12	NM_138639;NM_001040668	3'UTR;3'UTR			NA				NA	-0.040572711	0.605890463	-4.814203153	3.22E-05	0.001401687	1.536877449
cg27518898	chr21	34638397	+	cg27518898	rs12483382	0.038411	NA	NA	NA	NA	chr21:34638515-34639075	N_Shore	IL10RB	NM_000628	TSS1500			NA	21:33560243-33560911	21:34637884-34639713	Promoter_Associated	NA	-0.036472551	0.119873067	-4.514302289	7.73E-05	0.002575528	0.674758077
cg14817241	chr19	4851575	+	cg14817241	NA	NA	NA	NA	NA	NA	chr19:4851962-4852248	N_Shore	PLIN3;PLIN3;PLIN3	NM_001164194;NM_001164189;NM_005817	Body;Body;Body			NA		19:4851546-4852017	Gene_Associated	NA	0.044620329	0.550505868	3.958950465	0.000380397	0.008249641	-0.88365461
cg27126743	chr14	74880654	+	cg27126743	NA	NA	NA	NA	NA	NA		OpenSea	TMEM90A	NM_001105579	5'UTR			TRUE				NA	-0.045192827	0.527654812	-4.542154732	7.13E-05	0.002430409	0.754337371
cg20253855	chr7	101762511	-	cg20253855	NA	NA	NA	NA	NA	NA		OpenSea	CUX1;CUX1;CUX1	NM_181500;NM_181552;NM_001913	Body;Body;Body			TRUE	7:101549218-101549374			NA	-0.062546178	0.442108147	-4.970998962	2.03E-05	0.001013287	1.991475902
cg19873496	chr3	197105397	-	cg19873496	NA	NA	NA	NA	NA	NA		OpenSea						TRUE	3:198589688-198589795			NA	-0.029422591	0.518703732	-4.739973772	4.00E-05	0.001626712	1.322496318
cg03665078	chr5	118689961	+	cg03665078	NA	NA	NA	NA	NA	NA	chr5:118691401-118691759	N_Shore	TNFAIP8	NM_001077654	Body			TRUE		5:118689699-118690085	Promoter_Associated	NA	-0.057232392	0.512608335	-4.577454923	6.43E-05	0.002262659	0.855353029
cg10816169	chr11	66080868	-	cg10816169	NA	NA	NA	NA	NA	NA	chr11:66079092-66080920	Island						NA	11:65835972-65837521	11:66078582-66081394	Promoter_Associated	NA	-0.053300152	0.188042889	-6.106199771	7.20E-07	0.000135735	5.313886533
cg10312186	chr6	170403583	+	cg10312186	NA	NA	NA	NA	NA	NA	chr6:170401900-170402500	S_Shore					CDMR	NA	6:170243799-170245972	6:170403091-170404125	Unclassified	TRUE	0.06848722	0.803915327	6.291694122	4.19E-07	0.000103806	5.855967874
cg20326117	chr17	41601305	-	cg20326117	NA	NA	NA	NA	NA	NA		OpenSea	DHX8	NM_004941	3'UTR			NA				NA	-0.023967247	0.877153335	-4.368604915	0.000117879	0.003486418	0.260394374
cg01598421	chr8	134132043	-	cg01598421	NA	NA	NA	NA	NA	NA		OpenSea	TG	NM_003235	Body			TRUE				NA	-0.085106742	0.42083471	-5.069165581	1.52E-05	0.000838408	2.277120544
cg04462774	chr12	50368110	+	cg04462774	NA	NA	NA	NA	NA	NA		OpenSea	AQP6	NM_001652	Body			TRUE				TRUE	-0.074510772	0.205637149	-5.171304227	1.13E-05	0.000686616	2.575008757
cg15431934	chr15	40759208	-	cg15431934	rs77074285	0.012153	NA	NA	NA	NA	chr15:40763162-40764196	N_Shelf	BAHD1	NM_014952	3'UTR			NA				NA	-0.033644589	0.139498948	-5.105458862	1.37E-05	0.000781546	2.382896735
cg02138124	chr8	37901697	-	cg02138124	NA	NA	NA	NA	NA	NA		OpenSea	EIF4EBP1	NM_004095	Body			TRUE				TRUE	-0.061368032	0.46601618	-5.006972597	1.83E-05	0.000944586	2.096069092
cg10503234	chr19	676739	-	cg10503234	NA	NA	NA	NA	NA	NA	chr19:675671-675881	S_Shore	FSTL3	NM_005860	Body			NA	19:626377-627905			NA	-0.036716971	0.103694799	-5.090033714	1.43E-05	0.000805656	2.337929956
cg17187433	chr2	8118191	+	cg17187433	NA	NA	NA	NA	NA	NA		OpenSea	LOC339788	NR_015405	TSS1500			NA		2:8118189-8118325	Unclassified_Cell_type_specific	NA	-0.0771961	0.588047659	-4.279944082	0.000152215	0.00419753	0.009968737
cg23681440	chr13	27498239	+	cg23681440	NA	NA	NA	NA	NA	NA		OpenSea						TRUE				NA	-0.025603492	0.147135095	-3.961355618	0.00037782	0.008204503	-0.87704428
cg18234115	chr1	245673856	-	cg18234115	NA	NA	NA	NA	NA	NA		OpenSea	KIF26B	NM_018012	Body			TRUE				NA	-0.060361404	0.400460831	-4.295539969	0.000145532	0.004058021	0.053918232
cg18469713	chr9	32954332	-	cg18469713	NA	NA	NA	NA	NA	NA	chr9:32955651-32956278	N_Shore						NA				NA	-0.07471488	0.423897859	-4.260522019	0.00016096	0.004370568	-0.044700222
cg11820154	chr8	29732714	-	cg11820154	NA	NA	NA	NA	NA	NA		OpenSea				low-CpG:29851989-29852311		NA		8:29732257-29732806	Unclassified_Cell_type_specific	NA	-0.060823325	0.434747525	-5.313817227	7.41E-06	0.000523332	2.991576749
cg09743950	chr16	31341875	-	cg09743950	NA	NA	NA	NA	NA	NA	chr16:31342452-31343140	N_Shore	ITGAM;ITGAM	NM_001145808;NM_000632	Body;Body			TRUE	16:31248279-31249412	16:31341813-31341900	Unclassified_Cell_type_specific	NA	-0.05617458	0.203297051	-4.692441404	4.60E-05	0.001789597	1.185537139
cg11982583	chr4	93225933	-	cg11982583	NA	NA	NA	NA	NA	NA	chr4:93226348-93227007	N_Shore	GRID2	NM_001510	Body		CDMR	NA	4:93444863-93445167			NA	0.046492548	0.095194409	4.077568746	0.000271695	0.006421503	-0.556019552
cg10151901	chr15	96886519	+	cg10151901	NA	NA	NA	NA	NA	NA	chr15:96887415-96887616	N_Shore					RDMR	TRUE	15:94687194-94687671			NA	-0.044526818	0.374336558	-4.505439054	7.93E-05	0.002618944	0.649457773
cg09893504	chr2	11273901	+	cg09893504	NA	NA	NA	NA	NA	NA		OpenSea	C2orf50	NM_182500	Body			TRUE				NA	-0.02604384	0.248677579	-4.058456694	0.000286881	0.006689614	-0.609027071
cg07119336	chr12	48589869	-	cg07119336	NA	NA	NA	NA	NA	NA	chr12:48591977-48592785	N_Shelf						NA				NA	-0.078781834	0.508894865	-6.788781111	9.91E-08	5.40E-05	7.299617653
cg21544633	chr11	12494428	+	cg21544633	NA	NA	NA	NA	NA	NA		OpenSea	PARVA	NM_018222	Body			TRUE				NA	-0.037203498	0.11979525	-4.894992731	2.54E-05	0.001184538	1.770834603
cg23080355	chr1	95119714	+	cg23080355	NA	NA	NA	NA	NA	NA		OpenSea						TRUE				NA	-0.082323865	0.219401374	-4.482413861	8.48E-05	0.002743506	0.583786047
cg06822340	chr7	147355839	-	cg06822340	NA	NA	NA	NA	NA	NA		OpenSea	CNTNAP2	NM_014141	Body			TRUE				NA	-0.073031863	0.446507524	-4.379346937	0.000114276	0.003405557	0.290828295
cg04844038	chr10	108921320	-	cg04844038	NA	NA	NA	NA	NA	NA	chr10:108923780-108924805	N_Shelf	SORCS1;SORCS1	NM_052918;NM_001013031	Body;Body			NA				NA	0.041767898	0.763429368	4.499728152	8.06E-05	0.0026487	0.633161981
cg23938553	chr17	48591529	+	cg23938553	NA	NA	NA	NA	NA	NA		OpenSea	MYCBPAP	NM_032133	Body			TRUE				NA	-0.082129871	0.630269158	-5.324046469	7.19E-06	0.000513236	3.021510868
cg17472736	chr12	16135031	+	cg17472736	NA	NA	NA	NA	NA	NA		OpenSea	DERA	NM_015954	Body			TRUE				NA	0.071518488	0.674293107	4.604624499	5.94E-05	0.002141147	0.933217412
cg08358943	chr17	44889584	-	cg08358943	NA	NA	NA	NA	NA	NA		OpenSea	WNT3	NM_030753	Body			TRUE				TRUE	-0.037028767	0.327990653	-5.397752005	5.79E-06	0.000448443	3.237305497
cg21633901	chr7	97835192	+	cg21633901	NA	NA	NA	NA	NA	NA	chr7:97834643-97835193	Island	LMTK2	NM_014916	3'UTR			NA	7:97672503-97673151			NA	-0.029391104	0.814826386	-4.315546331	0.000137381	0.003888237	0.110361133
cg14608275	chr3	172429421	+	cg14608275	NA	NA	NA	NA	NA	NA	chr3:172428416-172428950	S_Shore	NCEH1;NCEH1;NCEH1;NCEH1	NM_020792;NM_001146278;NM_001146277;NM_001146276	TSS1500;TSS1500;TSS1500;TSS1500			NA		3:172428101-172429451	Promoter_Associated	NA	-0.045490138	0.255989087	-4.133424205	0.000231688	0.005702906	-0.400646179
cg03203114	chr11	118505622	-	cg03203114	NA	NA	NA	NA	NA	NA	chr11:118505508-118505741	Island	PHLDB1;PHLDB1;PHLDB1	NM_001144759;NM_015157;NM_001144758	Body;Body;Body		DMR	NA	11:118010753-118011182	11:118505104-118505778	Unclassified_Cell_type_specific	TRUE	-0.065515734	0.264785814	-4.315779772	0.000137289	0.003886645	0.111020151
cg04068578	chr3	98482769	-	cg04068578	NA	NA	NA	NA	NA	NA		OpenSea	ST3GAL6	NM_006100	5'UTR			TRUE				NA	0.050974047	0.638166712	4.014356103	0.000325164	0.007333299	-0.731025664
cg07023324	chr13	78435465	+	cg07023324	NA	NA	NA	NA	NA	NA		OpenSea						TRUE				NA	-0.117344152	0.601737565	-5.006989265	1.83E-05	0.000944586	2.096117579
cg16610917	chr17	40912707	+	cg16610917	NA	NA	NA	NA	NA	NA	chr17:40912816-40913553	N_Shore	LOC100190938;RAMP2;LOC100190938	NR_024461;NM_005854;NR_024462	Body;TSS1500;Body			NA		17:40912604-40913823	Unclassified_Cell_type_specific	NA	-0.05720787	0.489703664	-5.942341716	1.16E-06	0.000174692	4.834050256
cg09742465	chr2	8618154	-	cg09742465	NA	NA	NA	NA	NA	NA		OpenSea						TRUE		2:8617671-8618390	Promoter_Associated	NA	0.067482354	0.596683134	4.40370014	0.000106506	0.003234077	0.359896162
cg27556952	chr6	30617796	+	cg27556952	NA	NA	NA	NA	NA	NA	chr6:30614721-30615643	S_Shelf	C6orf136;C6orf136;C6orf136	NM_001161376;NM_145029;NM_001109938	Body;Body;Body			NA				NA	-0.023231709	0.856329493	-3.994042873	0.000344437	0.007658129	-0.787068309
cg00819233	chr1	162601805	-	cg00819233	NA	NA	NA	NA	NA	NA		OpenSea	DDR2;DDR2	NM_001014796;NM_006182	TSS1500;TSS1500			NA				NA	-0.099815848	0.527810326	-5.515098121	4.10E-06	0.000360437	3.581181824
cg19938436	chr1	170278698	+	cg19938436	NA	NA	NA	NA	NA	NA		OpenSea						TRUE				NA	-0.084632548	0.541274481	-7.318650365	2.18E-08	2.97E-05	8.818023739
cg16450677	chr2	70312492	+	cg16450677	rs78063779	0.02563	NA	NA	NA	NA	chr2:70313200-70315490	N_Shore					RDMR	TRUE		2:70312158-70313040	Promoter_Associated_Cell_type_specific	NA	0.051093791	0.755107465	4.710636631	4.36E-05	0.001727484	1.237933931
cg21840908	chr7	75596046	-	cg21840908	NA	NA	NA	NA	NA	NA		OpenSea	POR	NM_000941	Body			NA	7:75433954-75434002			TRUE	-0.054110669	0.513927502	-6.873280262	7.77E-08	4.83E-05	7.543350825
cg24385652	chr10	50329828	-	cg24385652	NA	NA	NA	NA	NA	NA		OpenSea						NA				NA	0.049439038	0.582457118	4.026297456	0.000314331	0.00716034	-0.69803546
cg19744173	chr2	112913178	+	cg19744173	NA	NA	NA	NA	NA	NA	chr2:112917110-112917475	N_Shelf	FBLN7;FBLN7	NM_153214;NM_001128165	Body;Body			TRUE				NA	0.046754747	0.734229415	4.49346851	8.21E-05	0.002682723	0.615305924
cg19537243	chr8	119500053	-	cg19537243	NA	NA	NA	NA	NA	NA		OpenSea	SAMD12;SAMD12	NM_001101676;NM_207506	Body;Body			TRUE				NA	-0.074555041	0.523970473	-4.828720506	3.09E-05	0.001357827	1.57887162
cg09033638	chr2	128642357	-	cg09033638	NA	NA	NA	NA	NA	NA	chr2:128642787-128644407	N_Shore	AMMECR1L;AMMECR1L	NM_031445;NM_031445	5'UTR;1stExon		RDMR	NA				NA	-0.05805844	0.287022927	-3.917563553	0.000427536	0.008993407	-0.997179644
cg21813538	chr3	49967713	-	cg21813538	NA	NA	NA	NA	NA	NA	chr3:49967121-49967472	S_Shore	MON1A;MON1A	NM_001142501;NM_032355	TSS1500;TSS1500			NA		3:49966709-49967749	Promoter_Associated	NA	-0.052642258	0.136689686	-5.832668194	1.61E-06	0.000208594	4.512544889
cg09728487	chr4	141079462	+	cg09728487	NA	NA	NA	NA	NA	NA	chr4:141071950-141075566	S_Shelf						NA				NA	-0.064823069	0.219871917	-4.490588	8.28E-05	0.002699504	0.607091028
cg17258195	chr15	74466337	-	cg17258195	NA	NA	NA	NA	NA	NA	chr15:74467613-74467892	N_Shore	ISLR;ISLR;ISLR	NM_005545;NM_201526;NM_005545	1stExon;TSS1500;5'UTR			TRUE				NA	-0.081278046	0.487198936	-7.711047919	7.25E-09	1.83E-05	9.925259217
cg07033286	chr1	22432629	-	cg07033286	rs74059871	0.010064	NA	NA	NA	NA		OpenSea						TRUE		1:22431850-22433221	Gene_Associated	NA	-0.066175779	0.478919421	-4.755145983	3.83E-05	0.00157726	1.366267051
cg19222405	chr19	1826867	+	cg19222405	NA	NA	NA	NA	NA	NA	chr19:1826829-1828546	Island	REXO1	NM_020695	Body			TRUE	19:1777865-1780086	19:1825811-1827127	Gene_Associated_Cell_type_specific	NA	-0.038928358	0.510513378	-4.654332749	5.14E-05	0.001939532	1.075923595
cg03691530	chr8	128834932	-	cg03691530	NA	NA	NA	NA	NA	NA		OpenSea	PVT1	NR_003367	Body			TRUE				NA	-0.061334294	0.594576772	-4.033875436	0.00030764	0.00705051	-0.677082818
cg21528927	chr12	308821	+	cg21528927	NA	NA	NA	NA	NA	NA	chr12:312591-313331	N_Shelf	SLC6A12;SLC6A12;SLC6A12	NM_001122848;NM_001122847;NM_003044	Body;Body;Body			NA		12:308499-309079	Unclassified_Cell_type_specific	TRUE	-0.052121101	0.219380996	-4.57004776	6.57E-05	0.0022975	0.834142321
cg13623749	chr6	15329886	-	cg13623749	NA	NA	NA	NA	NA	NA		OpenSea	JARID2	NM_004973	Body			TRUE				NA	-0.071746755	0.362344767	-4.789812296	3.46E-05	0.001469919	1.466370369
cg10507988	chr2	46593271	-	cg10507988	rs76239010	0.016073	NA	NA	NA	NA		OpenSea	EPAS1	NM_001430	Body			TRUE	2:46446727-46446796	2:46592871-46594020	Unclassified_Cell_type_specific	NA	0.022916449	0.959255719	5.4548626	4.89E-06	0.000403344	3.404625104
cg05695995	chr6	7468848	-	cg05695995	NA	NA	NA	NA	NA	NA		OpenSea					CDMR	NA	6:7413806-7414044			TRUE	-0.039238974	0.323171878	-3.913870596	0.00043201	0.009065769	-1.007288761
cg14260530	chr9	117157871	-	cg14260530	NA	NA	NA	NA	NA	NA	chr9:117160139-117161064	N_Shelf	AKNA	NM_030767	TSS1500			NA				NA	-0.045372494	0.463007915	-5.327792761	7.11E-06	0.000509408	3.03247473
cg24040751	chr14	56661627	+	cg24040751	NA	NA	NA	NA	NA	NA		OpenSea	PELI2	NM_021255	Body			TRUE				NA	-0.071909913	0.575677003	-4.221735156	0.000179929	0.004737232	-0.153663737
cg04604692	chr6	136469842	-	cg04604692	NA	NA	NA	NA	NA	NA		OpenSea	PDE7B	NM_018945	Body			TRUE				NA	-0.025671717	0.947272235	-4.228515316	0.000176461	0.004671082	-0.134637129
cg07584631	chr19	50366240	+	cg07584631	rs112722530	0.010064	NA	NA	NA	NA	chr19:50364835-50366286	Island	PNKP	NM_007254	Body			NA	19:55056648-55058098	19:50365616-50366897	Gene_Associated	NA	-0.057640985	0.687159897	-4.227205048	0.000177126	0.004686118	-0.138314722
cg25137403	chr2	177022172	+	cg25137403	NA	NA	NA	NA	NA	NA	chr2:177024501-177025692	N_Shelf						NA	2:176730280-176730423			NA	0.061546876	0.310429868	4.481147838	8.51E-05	0.002751171	0.580177433
cg10666916	chr6	33872206	+	cg10666916	NA	NA	NA	NA	NA	NA		OpenSea						NA		6:33872084-33873463	Unclassified	NA	0.050736621	0.724743952	4.83240131	3.05E-05	0.001346842	1.589522362
cg05410536	chr14	69754550	-	cg05410536	rs954411	0.309673	NA	NA	NA	NA		OpenSea	GALNTL1;GALNTL1	NM_001168368;NM_020692	Body;Body			TRUE		14:69753889-69755480	Unclassified_Cell_type_specific	NA	-0.05181036	0.707767433	-4.739101574	4.01E-05	0.00162919	1.319980865
cg04086189	chr10	102642531	+	cg04086189	NA	NA	NA	NA	NA	NA		OpenSea						TRUE	10:102632519-102632777			NA	-0.03180272	0.500881669	-3.99234015	0.000346103	0.007686977	-0.79176158
cg18449062	chr10	104679468	-	cg18449062	NA	NA	NA	NA	NA	NA	chr10:104677315-104679312	S_Shore	CNNM2;CNNM2;CNNM2	NM_199077;NM_199076;NM_017649	1stExon;1stExon;1stExon		RDMR	NA	10:104667306-104669666			NA	-0.0291739	0.273134906	-4.588477155	6.23E-05	0.002211644	0.886929382
cg23212916	chr11	2004602	-	cg23212916	NA	NA	NA	NA	NA	NA		OpenSea	LOC100133545	NR_024471	Body			NA		11:2004583-2004827	Unclassified_Cell_type_specific	TRUE	-0.045944039	0.264622638	-5.281594895	8.15E-06	0.000554959	2.897310434
cg17274215	chr2	161824233	-	cg17274215	NA	NA	NA	NA	NA	NA		OpenSea						TRUE				NA	-0.046826488	0.533583321	-4.374990775	0.000115724	0.003437516	0.278484228
cg05324407	chr16	86987828	-	cg05324407	NA	NA	NA	NA	NA	NA		OpenSea						TRUE	16:85545068-85545342			NA	-0.041482015	0.487510101	-5.455949297	4.88E-06	0.000402703	3.407809649
cg03903831	chr13	24739249	-	cg03903831	NA	NA	NA	NA	NA	NA	chr13:24734771-24735538	S_Shelf	SPATA13;SPATA13	NM_001166271;NM_153023	5'UTR;5'UTR			NA				NA	0.045284262	0.820802018	4.205662001	0.000188418	0.004903988	-0.198732682
cg04388244	chr10	105421005	+	cg04388244	NA	NA	NA	NA	NA	NA	chr10:105420685-105421076	Island	SH3PXD2A	NM_014631	Body	high-CpG:105410904-105411539		TRUE	10:105410630-105411686	10:105420907-105422136	Promoter_Associated	NA	-0.063724734	0.385999473	-5.788050217	1.83E-06	0.000224883	4.381699746
cg17636707	chr10	30970470	-	cg17636707	NA	NA	NA	NA	NA	NA		OpenSea						NA				NA	-0.081682533	0.524243405	-5.292323593	7.90E-06	0.000544567	2.928692545
cg03095087	chr6	33274335	-	cg03095087	rs111877364	0.026051	NA	NA	NA	NA		OpenSea	TAPBP;TAPBP;TAPBP	NM_172209;NM_003190;NM_172208	Body;Body;Body			NA				NA	-0.060996509	0.421389042	-6.073309893	7.93E-07	0.000143192	5.21763547
cg16886476	chr10	3680116	+	cg16886476	NA	NA	NA	NA	NA	NA		OpenSea						NA	10:3669950-3670141			NA	-0.081729418	0.482870311	-5.085688261	1.45E-05	0.000812681	2.32526502
cg08275704	chr19	4588350	+	cg08275704	NA	NA	NA	NA	NA	NA	chr19:4584182-4585172	S_Shelf						NA				NA	-0.03701319	0.250658391	-4.041806409	0.000300787	0.006936336	-0.655140089
cg04930596	chr12	124864528	+	cg04930596	NA	NA	NA	NA	NA	NA		OpenSea	NCOR2;NCOR2	NM_006312;NM_001077261	Body;Body			TRUE	12:123430481-123430611	12:124863870-124865469	Unclassified	TRUE	-0.055777462	0.47133897	-4.834526971	3.04E-05	0.001340994	1.595673764
cg07357716	chr15	31764211	-	cg07357716	NA	NA	NA	NA	NA	NA		OpenSea						TRUE				TRUE	-0.069257129	0.517369891	-4.894359022	2.55E-05	0.001185993	1.768997083
cg18943588	chr10	7517833	+	cg18943588	NA	NA	NA	NA	NA	NA		OpenSea						NA	10:7557764-7557840			NA	-0.078980156	0.305123386	-5.357479087	6.52E-06	0.000482067	3.119372243
cg04293948	chr15	96158220	-	cg04293948	NA	NA	NA	NA	NA	NA		OpenSea						TRUE				NA	-0.067897797	0.395088713	-5.846896533	1.54E-06	0.000204034	4.55426564
cg13878116	chr15	55881607	+	cg13878116	NA	NA	NA	NA	NA	NA	chr15:55879792-55881228	S_Shore	PYGO1	NM_015617	TSS1500			NA	15:53668891-53669018	15:55881534-55881669	Unclassified_Cell_type_specific	NA	-0.101256351	0.526562897	-5.597610434	3.21E-06	0.000311847	3.82313075
cg06563450	chr5	55737211	-	cg06563450	NA	NA	NA	NA	NA	NA		OpenSea						TRUE				TRUE	-0.069215142	0.390474279	-4.536052701	7.26E-05	0.002460097	0.736893321
cg18702012	chr10	126106555	-	cg18702012	NA	NA	NA	NA	NA	NA	chr10:126106818-126107862	N_Shore	OAT	NM_000274	5'UTR			NA	10:126096496-126096660	10:126106489-126108356	Promoter_Associated	NA	-0.047934629	0.146364216	-4.815658799	3.21E-05	0.001397646	1.541087226
cg25075684	chr7	2933297	-	cg25075684	NA	NA	NA	NA	NA	NA		OpenSea						NA		7:2933177-2933417	Unclassified_Cell_type_specific	NA	0.049593036	0.738680224	4.196004174	0.000193707	0.005003782	-0.225788636
cg01512532	chr17	79495039	-	cg01512532	NA	NA	NA	NA	NA	NA	chr17:79495005-79496291	Island	FSCN2;FSCN2	NM_001077182;NM_012418	TSS1500;TSS1500			NA	17:77109616-77110886	17:79494991-79495275	Unclassified_Cell_type_specific	TRUE	-0.100554065	0.270296053	-5.161795142	1.16E-05	0.000699632	2.547249355
cg05784193	chr1	192847589	+	cg05784193	rs77306191	0.024327	NA	NA	NA	NA		OpenSea						TRUE				NA	-0.074397448	0.469395138	-4.644282484	5.29E-05	0.001978494	1.047045247
cg13482326	chr2	118700475	-	cg13482326	NA	NA	NA	NA	NA	NA		OpenSea	CCDC93	NM_019044	Body			TRUE				NA	-0.046236312	0.429692756	-5.067873342	1.53E-05	0.000840433	2.273355931
cg18347010	chr17	55888532	-	cg18347010	NA	NA	NA	NA	NA	NA		OpenSea						TRUE	17:53243447-53243584			NA	-0.026714219	0.12769551	-4.031909261	0.000309362	0.007079765	-0.682520435
cg26555664	chr7	1250038	-	cg26555664	rs6955574	0.103186	NA	NA	NA	NA	chr7:1250826-1251141	N_Shore					RDMR	TRUE				NA	-0.044107063	0.125964825	-3.954900573	0.000384776	0.008323929	-0.894782162
cg06634862	chr4	54457645	-	cg06634862	rs111915634	0.0101	NA	NA	NA	NA		OpenSea	LNX1;LNX1	NM_001126328;NM_001126328	5'UTR;1stExon			TRUE				NA	0.055775194	0.619673353	4.031628304	0.000309609	0.007083939	-0.683297373
cg08653258	chr3	5067232	-	cg08653258	NA	NA	NA	NA	NA	NA	chr3:5068036-5068434	N_Shore						NA				NA	0.038825098	0.880770387	5.258557657	8.72E-06	0.000579889	2.829941578
cg06743312	chr12	6661122	-	cg06743312	NA	NA	NA	NA	NA	NA	chr12:6664425-6665336	N_Shelf	IFFO1;IFFO1	NM_080730;NM_001039670	Body;Body		RDMR	NA				NA	-0.04276899	0.290661387	-6.124161072	6.84E-07	0.000132374	5.366434303
cg07104495	chr17	73266070	-	cg07104495	rs115259437	0.010426	NA	NA	NA	NA	chr17:73266340-73268052	N_Shore	MIF4GD	NM_020679	Body			NA		17:73265966-73266144	Unclassified	NA	-0.034070845	0.112384807	-4.012073885	0.000327276	0.007369712	-0.737326946
cg05248321	chr14	20898128	+	cg05248321	NA	NA	NA	NA	NA	NA		OpenSea	KLHL33	NM_001109997	Body			NA				NA	0.038567832	0.749333574	4.171175985	0.000207982	0.005263434	-0.295258005
cg04231701	chr4	1032855	-	cg04231701	NA	NA	NA	NA	NA	NA	chr4:1029205-1029633	S_Shelf						NA				NA	-0.058177049	0.4657837	-5.095450478	1.41E-05	0.000797183	2.353718965
cg11818127	chr12	125148176	+	cg11818127	NA	NA	NA	NA	NA	NA	chr12:125145445-125145669	S_Shelf						NA		12:125148152-125148203	Unclassified_Cell_type_specific	NA	-0.039413272	0.590854484	-3.976241306	0.000362243	0.00795626	-0.836101248
cg25766774	chr3	45018909	-	cg25766774	NA	NA	NA	NA	NA	NA	chr3:45017329-45018136	S_Shore	ZDHHC3;ZDHHC3;EXOSC7;ZDHHC3;EXOSC7	NM_001135179;NM_001135180;NM_015004;NM_016598;NR_023353	TSS1500;TSS1500;Body;TSS1500;Body			NA				NA	-0.040799299	0.269564679	-3.975960438	0.000362531	0.007960082	-0.836874267
cg23501962	chr11	35440252	-	cg23501962	NA	NA	NA	NA	NA	NA	chr11:35440375-35441882	N_Shore	SLC1A2	NM_004171	Body			NA	11:35396541-35396829	11:35440243-35440399	Unclassified_Cell_type_specific	NA	0.05985569	0.498966752	4.099865549	0.000254972	0.006112955	-0.494077239
cg14604470	chr9	130713376	-	cg14604470	NA	NA	NA	NA	NA	NA		OpenSea	FAM102A;FAM102A	NM_203305;NM_001035254	TSS1500;Body			NA				NA	-0.051511983	0.191323006	-3.909604228	0.000437234	0.009147727	-1.018963252
cg18969029	chr2	242169895	+	cg18969029	NA	NA	NA	NA	NA	NA		OpenSea	HDLBP;HDLBP	NM_203346;NM_005336	Body;Body			NA	2:241818561-241818698			NA	0.050378143	0.744728674	6.06928588	8.03E-07	0.000144044	5.205856942
cg03110787	chr19	6217641	+	cg03110787	rs115185572	0.019983	NA	NA	NA	NA	chr19:6215147-6215566	S_Shelf	MLLT1	NM_005934	Body			TRUE				NA	-0.050809635	0.486477992	-5.500277065	4.28E-06	0.000371103	3.537733119
cg19382019	chr19	48796188	-	cg19382019	NA	NA	NA	NA	NA	NA	chr19:48794353-48794727	S_Shore						NA				TRUE	-0.0540521	0.52155901	-4.565231509	6.67E-05	0.002321436	0.820354815
cg07091529	chr2	16804409	-	cg07091529	NA	NA	NA	NA	NA	NA		OpenSea	FAM49A	NM_030797	5'UTR			NA				NA	0.065676599	0.670411732	4.546856581	7.03E-05	0.002408134	0.767782267
cg20098854	chr8	898407	-	cg20098854	NA	NA	NA	NA	NA	NA		OpenSea						NA	8:886938-890142			NA	0.054684386	0.905010112	4.515177107	7.71E-05	0.002570385	0.677255883
cg15839431	chr19	19639596	-	cg15839431	rs184720702	0.0114	NA	NA	NA	NA	chr19:19639552-19639788	Island	YJEFN3	NM_198537	TSS200			NA	19:19500553-19501017			NA	-0.050304901	0.468295687	-5.050416199	1.61E-05	0.000867462	2.222510051
cg05903330	chr22	39542136	+	cg05903330	NA	NA	NA	NA	NA	NA	chr22:39541022-39542137	Island	CBX7	NM_175709	Body			NA				NA	-0.03495016	0.24871382	-4.114556834	0.00024451	0.005925561	-0.45320467
cg01101911	chr6	35360715	+	cg01101911	NA	NA	NA	NA	NA	NA		OpenSea	PPARD;PPARD	NM_006238;NM_177435	5'UTR;5'UTR			TRUE		6:35360714-35360817	Unclassified_Cell_type_specific	NA	-0.099957804	0.247829202	-9.76255014	3.11E-11	8.90E-07	15.41689195
cg15473329	chr19	39862918	+	cg15473329	NA	NA	NA	NA	NA	NA		OpenSea	SAMD4B	NM_018028	Body			TRUE				TRUE	-0.052857539	0.355861584	-4.987489092	1.94E-05	0.000980474	2.039408453
cg14776738	chr19	6476756	-	cg14776738	NA	NA	NA	NA	NA	NA	chr19:6476682-6477127	Island	DENND1C	NM_024898	Body			NA	19:6427603-6428127			TRUE	-0.07793879	0.296670939	-6.106606237	7.20E-07	0.000135718	5.315075815
cg16145324	chr6	36020012	+	cg16145324	NA	NA	NA	NA	NA	NA		OpenSea	MAPK14;MAPK14;MAPK14;MAPK14	NM_139014;NM_139013;NM_139012;NM_001315	Body;Body;Body;Body			TRUE				NA	0.179325536	0.623291881	10.10945626	1.30E-11	5.60E-07	16.29189369
cg14330516	chr2	235701380	-	cg14330516	rs6431301	0.000354	NA	NA	NA	NA		OpenSea						TRUE	2:235366002-235366174			NA	-0.056687234	0.575968597	-4.881252277	2.65E-05	0.001220303	1.731000551
cg00732810	chr13	114875282	-	cg00732810	rs138518356	0.0101	NA	NA	NA	NA	chr13:114875198-114875418	Island	RASA3	NM_007368	Body			NA	13:113893093-113893520	13:114874917-114876446	Promoter_Associated	NA	-0.043999512	0.503112554	-5.352486555	6.61E-06	0.000486618	3.104756006
cg00731691	chr17	79145983	+	cg00731691	NA	NA	NA	NA	NA	NA		OpenSea	LOC388428	NR_027255	Body			TRUE				NA	-0.045449552	0.211956777	-4.201340481	0.000190767	0.00494775	-0.210841507
cg05413061	chr3	16225307	+	cg05413061	NA	NA	NA	NA	NA	NA		OpenSea	GALNTL2	NM_054110	Body			TRUE				TRUE	-0.055463599	0.373064021	-4.281979404	0.000151326	0.004180294	0.015701779
cg01651169	chr7	98960493	+	cg01651169	NA	NA	NA	NA	NA	NA		OpenSea	ARPC1A	NM_006409	Body			TRUE				TRUE	-0.067836989	0.437667581	-6.493675378	2.33E-07	7.89E-05	6.444386147
cg23659250	chr22	50174065	+	cg23659250	rs116225269	0.010426	NA	NA	NA	NA	chr22:50177720-50178221	N_Shelf	BRD1;LOC90834	NM_014577;NR_026993	Body;TSS200			TRUE	22:48560032-48560175			NA	-0.038847715	0.402358497	-3.9309562	0.00041169	0.008751276	-0.960489854
cg24001611	chr19	3804563	+	cg24001611	NA	NA	NA	NA	NA	NA	chr19:3805859-3806172	N_Shore	ZFR2	NM_015174	3'UTR			NA				NA	-0.071159592	0.379681646	-5.090798576	1.43E-05	0.000804874	2.340159295
cg25748958	chr2	43672652	+	cg25748958	NA	NA	NA	NA	NA	NA		OpenSea	THADA;THADA	NM_022065;NM_001083953	Body;Body			TRUE				NA	-0.059001813	0.503540357	-4.024599437	0.000315849	0.007183896	-0.702728563
cg16038636	chr17	74138073	-	cg16038636	rs188080857	0.0275	NA	NA	NA	NA	chr17:74135922-74137802	S_Shore	FOXJ1	NM_001454	TSS1500		RDMR	TRUE				NA	-0.03533222	0.149079564	-4.986643478	1.94E-05	0.000981758	2.036949951
cg15292765	chr10	34405759	+	cg15292765	NA	NA	NA	NA	NA	NA		OpenSea	PARD3	NM_019619	Body			TRUE				NA	-0.06637996	0.221963846	-5.21712323	9.86E-06	0.00062762	2.70883347
cg22726155	chr21	45575559	-	cg22726155	NA	NA	NA	NA	NA	NA	chr21:45575451-45575833	Island						NA	21:44399843-44400218	21:45574618-45576242	Promoter_Associated	TRUE	0.04547707	0.847523942	4.797733474	3.38E-05	0.001445736	1.489261556
cg12910641	chr20	61343222	-	cg12910641	NA	NA	NA	NA	NA	NA	chr20:61339858-61341220	S_Shelf	NTSR1	NM_002531	Body			NA	20:60813505-60813759			TRUE	-0.068409478	0.370389256	-5.904302287	1.30E-06	0.000186096	4.722562207
cg13521229	chr19	51013630	-	cg13521229	NA	NA	NA	NA	NA	NA	chr19:51014318-51014873	N_Shore	JOSD2	NM_138334	Body			NA	19:55705407-55705510			NA	-0.055014592	0.414166099	-6.246024243	4.79E-07	0.000111237	5.722636985
cg16575427	chr17	2603795	+	cg16575427	NA	NA	NA	NA	NA	NA	chr17:2600975-2601980	S_Shore	KIAA0664	NM_015229	Body			NA	17:2550371-2550584			NA	-0.045399999	0.503818571	-4.402438405	0.000106895	0.003243155	0.356315367
cg12313149	chr2	136763629	+	cg12313149	NA	NA	NA	NA	NA	NA		OpenSea						TRUE		2:136763576-136763749	Unclassified_Cell_type_specific	NA	-0.055755501	0.493618249	-4.103507248	0.000252339	0.006068083	-0.483950018
cg24110635	chr12	27472736	+	cg24110635	NA	NA	NA	NA	NA	NA		OpenSea	STK38L	NM_015000	Body			TRUE				NA	-0.075130791	0.272219502	-4.900815046	2.50E-05	0.001170335	1.787718827
cg25051248	chr17	73498777	-	cg25051248	NA	NA	NA	NA	NA	NA	chr17:73498099-73498390	S_Shore	CASKIN2;CASKIN2	NM_001142643;NM_020753	Body;Body			NA	17:71009795-71010378			NA	-0.053520489	0.826075316	-5.097198031	1.40E-05	0.000794138	2.358813205
cg17837191	chr17	62318673	-	cg17837191	NA	NA	NA	NA	NA	NA		OpenSea	TEX2	NM_018469	5'UTR			TRUE				TRUE	-0.069410771	0.215719366	-5.454663737	4.89E-06	0.000403503	3.404042345
cg16415646	chr7	41743001	-	cg16415646	NA	NA	NA	NA	NA	NA	chr7:41745178-41745462	N_Shelf	LOC285954;LOC285954;INHBA	NR_027118;NR_027119;NM_002192	Body;Body;TSS1500			NA				NA	-0.080608996	0.5052154	-4.789384879	3.46E-05	0.001471067	1.465135373
cg13248115	chr11	119294414	+	cg13248115	NA	NA	NA	NA	NA	NA	chr11:119292689-119292891	S_Shore	THY1	NM_006288	TSS200			NA				NA	-0.049315633	0.526643096	-4.500011038	8.06E-05	0.002647537	0.633969069
cg15809578	chr14	23589278	-	cg15809578	rs61383966	0.036597	NA	NA	NA	NA		OpenSea	CEBPE	NM_001805	TSS1500			NA		14:23588843-23589601	Promoter_Associated	NA	0.035413212	0.697864978	4.509712148	7.83E-05	0.002597616	0.661653982
cg09456493	chr3	160603506	-	cg09456493	NA	NA	NA	NA	NA	NA		OpenSea	PPM1L	NM_139245	Body			TRUE				NA	-0.053342029	0.499715169	-4.107629967	0.000249389	0.006013887	-0.472481671
cg11763800	chr14	105955745	+	cg11763800	NA	NA	NA	NA	NA	NA	chr14:105956175-105958197	N_Shore	C14orf80	NM_001134877	TSS1500			NA		14:105955465-105956544	Promoter_Associated	NA	-0.069055882	0.489230584	-4.768338967	3.68E-05	0.001535932	1.404348302
cg17213154	chr11	8832956	-	cg17213154	NA	NA	NA	NA	NA	NA		OpenSea	ST5;ST5;ST5	NM_213618;NM_139157;NM_005418	TSS1500;TSS200;5'UTR			NA				NA	-0.056385914	0.346845463	-4.317266522	0.000136702	0.003874362	0.115217567
cg09935271	chr19	19643534	-	cg09935271	NA	NA	NA	NA	NA	NA	chr19:19643124-19643327	S_Shore	YJEFN3	NM_198537	Body			TRUE		19:19642780-19644509	Unclassified	NA	-0.03307169	0.056307434	-4.989294734	1.93E-05	0.000977587	2.044658277
cg26559689	chr6	4905329	+	cg26559689	NA	NA	NA	NA	NA	NA		OpenSea	CDYL;CDYL;CDYL;CDYL	NM_004824;NR_026590;NM_001143971;NM_001143970	Body;Body;Body;Body			NA	6:4850273-4850408			NA	-0.058203179	0.368203447	-5.992639978	1.01E-06	0.000161867	4.981418975
cg06175416	chr4	178046085	-	cg06175416	NA	NA	NA	NA	NA	NA		OpenSea						TRUE				NA	-0.076506034	0.569358462	-5.511391495	4.14E-06	0.000362872	3.570315291
cg21965980	chr19	35614992	-	cg21965980	NA	NA	NA	NA	NA	NA	chr19:35615412-35615665	N_Shore	FXYD3;FXYD3;FXYD3;FXYD3;FXYD3	NM_001136007;NM_001136011;NM_005971;NM_001136012;NM_021910	3'UTR;3'UTR;3'UTR;3'UTR;3'UTR		RDMR	TRUE		19:35614962-35616029	Unclassified	NA	-0.045650398	0.370734391	-4.625085006	5.60E-05	0.002053681	0.991918709
cg12738764	chr2	192130613	+	cg12738764	NA	NA	NA	NA	NA	NA		OpenSea	MYO1B;MYO1B;MYO1B	NM_012223;NM_001130158;NM_001161819	5'UTR;5'UTR;5'UTR			TRUE				NA	-0.051690794	0.332177426	-4.995590196	1.89E-05	0.00096456	2.062964026
cg20513976	chr20	62367893	-	cg20513976	NA	NA	NA	NA	NA	NA	chr20:62368955-62371962	N_Shore	LIME1	NM_017806	TSS200		CDMR	NA		20:62367587-62368260	Promoter_Associated	NA	0.100654156	0.835223983	6.430662281	2.79E-07	8.53E-05	6.261051257
cg18813881	chr20	62691175	-	cg18813881	NA	NA	NA	NA	NA	NA	chr20:62693942-62695282	N_Shelf	TCEA2	NM_198723	5'UTR			NA				NA	-0.038029854	0.504473759	-3.924570285	0.000419173	0.008867376	-0.977989968
cg25722041	chr1	8623473	-	cg25722041	NA	NA	NA	NA	NA	NA		OpenSea	RERE;RERE	NM_012102;NM_001042681	Body;Body			TRUE				NA	-0.051671112	0.557081848	-5.197470578	1.04E-05	0.000653604	2.651420129
cg02952078	chr1	205419204	-	cg02952078	NA	NA	NA	NA	NA	NA		OpenSea						TRUE				TRUE	-0.028660795	0.160107357	-5.14714448	1.21E-05	0.000719869	2.504490325
cg06254336	chr2	228362004	-	cg06254336	NA	NA	NA	NA	NA	NA		OpenSea	AGFG1;AGFG1;AGFG1;AGFG1	NM_001135187;NM_001135188;NM_001135189;NM_004504	Body;Body;Body;Body			TRUE				NA	-0.065939998	0.258132286	-4.027881569	0.00031292	0.007142593	-0.693656576
cg04011925	chr8	106671637	+	cg04011925	NA	NA	NA	NA	NA	NA		OpenSea	ZFPM2	NM_012082	Body			TRUE				NA	-0.071704263	0.521794947	-5.186092555	1.08E-05	0.000667766	2.618189384
cg25513853	chr17	72272298	+	cg25513853	NA	NA	NA	NA	NA	NA	chr17:72270301-72270512	S_Shore	DNAI2	NM_023036	5'UTR			NA		17:72272258-72272416	Unclassified_Cell_type_specific	NA	-0.069046138	0.145528549	-3.913787643	0.000432111	0.009066706	-1.007515799
cg10773972	chr15	81035670	-	cg10773972	NA	NA	NA	NA	NA	NA		OpenSea	FAM108C1	NM_021214	Body			TRUE				NA	-0.067923827	0.412028843	-4.784314599	3.52E-05	0.001484329	1.450486569
cg09571630	chr5	80437492	-	cg09571630	NA	NA	NA	NA	NA	NA		OpenSea	RASGRF2	NM_006909	Body			TRUE				NA	-0.04105618	0.771854882	-5.005231916	1.84E-05	0.00094693	2.091005786
cg07276534	chr3	193534580	-	cg07276534	NA	NA	NA	NA	NA	NA		OpenSea						TRUE				NA	-0.079194649	0.192666392	-5.024842382	1.74E-05	0.000910124	2.148061878
cg13879455	chr12	58133008	+	cg13879455	NA	NA	NA	NA	NA	NA	chr12:58130870-58132047	S_Shore	AGAP2;AGAP2	NM_001122772;NM_014770	TSS1500;Body		CDMR	NA				NA	-0.078176069	0.261630033	-5.190403193	1.07E-05	0.000662527	2.630778271
cg03446062	chr6	14477353	-	cg03446062	NA	NA	NA	NA	NA	NA		OpenSea						TRUE				TRUE	-0.043152807	0.193583105	-3.912103968	0.000434166	0.009098373	-1.012123522
cg00183886	chr4	53524296	+	cg00183886	NA	NA	NA	NA	NA	NA	chr4:53524958-53526227	N_Shore	USP46	NM_022832	Body			NA				NA	-0.086057852	0.293978859	-5.740280183	2.11E-06	0.000244491	4.241592543
cg04400533	chr3	185788716	+	cg04400533	NA	NA	NA	NA	NA	NA		OpenSea	ETV5	NM_004454	Body			TRUE				NA	-0.060951841	0.417058764	-4.47849298	8.58E-05	0.002765945	0.572610933
cg27308218	chr2	173893111	-	cg27308218	NA	NA	NA	NA	NA	NA		OpenSea	RAPGEF4;RAPGEF4	NM_007023;NM_001100397	Body;Body			TRUE				NA	-0.073660321	0.634469932	-4.52013654	7.60E-05	0.002541893	0.691418318
cg16315020	chr1	109359175	+	cg16315020	NA	NA	NA	NA	NA	NA		OpenSea	AKNAD1	NM_152763	Body			TRUE				TRUE	-0.044292904	0.115303703	-5.492344561	4.38E-06	0.000377487	3.514480226
cg13569987	chr17	26975979	+	cg13569987	NA	NA	NA	NA	NA	NA	chr17:26971782-26972481	S_Shelf	SDF2	NM_006923	3'UTR			NA				NA	-0.036984807	0.718411684	-4.127089692	0.000235917	0.005776913	-0.418300532
cg02310103	chr3	50391305	-	cg02310103	NA	NA	NA	NA	NA	NA	chr3:50387959-50388681	S_Shelf	CYB561D2	NM_007022	3'UTR			NA				NA	-0.045570642	0.364701086	-4.399739171	0.000107733	0.003260525	0.348655836
cg11601197	chr12	124812999	+	cg11601197	NA	NA	NA	NA	NA	NA	chr12:124808972-124809176	S_Shelf	NCOR2;NCOR2	NM_006312;NM_001077261	Body;Body			NA		12:124812967-124813029	Unclassified_Cell_type_specific	TRUE	-0.049189105	0.538587582	-4.519664754	7.61E-05	0.002544588	0.690070908
cg08326468	chr16	2091106	+	cg08326468	NA	NA	NA	NA	NA	NA	chr16:2088753-2088998	S_Shelf	NTHL1	NM_002528	Body			TRUE				TRUE	-0.040508032	0.346063196	-4.339791129	0.000128104	0.003697272	0.178857192
cg26453169	chr5	57787167	-	cg26453169	rs76048765	0.02882	NA	NA	NA	NA		OpenSea	GAPT	NM_152687	TSS200			TRUE				NA	0.063172468	0.645545758	4.309177435	0.000139926	0.003943646	0.092385095
cg13777984	chr13	43931730	+	cg13777984	NA	NA	NA	NA	NA	NA		OpenSea	ENOX1;ENOX1	NM_017993;NM_001127615	Body;Body			NA				NA	-0.11893537	0.548598565	-8.039261855	2.93E-09	1.16E-05	10.83858201
cg02498174	chr5	39518835	-	cg02498174	NA	NA	NA	NA	NA	NA		OpenSea						TRUE				NA	-0.057437147	0.182744445	-4.032217402	0.000309092	0.007074357	-0.681668306
cg15031685	chr7	128494060	-	cg15031685	NA	NA	NA	NA	NA	NA	chr7:128494059-128494309	Island	FLNC;FLNC	NM_001127487;NM_001458	Body;Body			NA	7:128281296-128281545			NA	0.038570172	0.736460438	4.904488171	2.47E-05	0.001161683	1.798372135
cg23412777	chr15	55881706	-	cg23412777	rs12908925	0.170843	NA	NA	NA	NA	chr15:55879792-55881228	S_Shore	PYGO1	NM_015617	TSS1500			NA	15:53668891-53669018			NA	-0.08733849	0.424406784	-8.053361736	2.81E-09	1.14E-05	10.87754197
cg12423623	chr2	45469414	-	cg12423623	NA	NA	NA	NA	NA	NA		OpenSea						TRUE				NA	-0.094102261	0.208594855	-5.005585453	1.84E-05	0.000946627	2.092034139
cg04218880	chr1	40388264	+	cg04218880	NA	NA	NA	NA	NA	NA		OpenSea						NA	1:40160736-40161022			NA	-0.099114311	0.238897929	-6.42680282	2.83E-07	8.58E-05	6.249814921
cg03173502	chr6	15505345	-	cg03173502	NA	NA	NA	NA	NA	NA		OpenSea	JARID2	NM_004973	Body			NA	6:15613324-15613494			TRUE	-0.068661809	0.177724433	-5.822410392	1.66E-06	0.000211786	4.482465103
cg18185149	chr7	157527573	+	cg18185149	NA	NA	NA	NA	NA	NA	chr7:157524157-157526741	S_Shore	PTPRN2;PTPRN2;PTPRN2	NM_002847;NM_130842;NM_130843	Body;Body;Body			NA	7:157220267-157220634			NA	-0.059937465	0.331436385	-4.369144549	0.000117695	0.00348308	0.261922782
cg13291666	chr17	19279823	-	cg13291666	NA	NA	NA	NA	NA	NA	chr17:19281000-19282541	N_Shore	MAPK7;MAPK7	NM_139033;NM_139032	TSS1500;TSS1500			NA				NA	-0.076013802	0.422443282	-4.77441363	3.62E-05	0.001514004	1.421888978
cg01534572	chr16	89024557	-	cg01534572	NA	NA	NA	NA	NA	NA		OpenSea	CBFA2T3	NM_005187	Body			NA	16:87551945-87552159	16:89024465-89024783	Unclassified_Cell_type_specific	NA	0.052881089	0.645010793	4.80333515	3.33E-05	0.001431467	1.50545359
cg24376434	chr1	170634859	-	cg24376434	NA	NA	NA	NA	NA	NA	chr1:170633274-170634178	S_Shore	PRRX1;PRRX1	NM_022716;NM_006902	Body;Body			NA	1:168901456-168901602			NA	-0.043992409	0.459424403	-3.896626755	0.000453508	0.009411728	-1.054446431
cg21226965	chr6	169852806	+	cg21226965	NA	NA	NA	NA	NA	NA	chr6:169852315-169852680	S_Shore						NA				TRUE	-0.062268781	0.310966404	-4.817329687	3.19E-05	0.001391808	1.545919754
cg11798182	chr14	98444513	+	cg11798182	NA	NA	NA	NA	NA	NA		OpenSea	C14orf64	NR_015430	TSS200			NA		14:98444107-98445301	Unclassified_Cell_type_specific	NA	-0.053406115	0.103901061	-4.711689869	4.35E-05	0.001723445	1.24096812
cg15293061	chr6	30522620	-	cg15293061	NA	NA	NA	NA	NA	NA	chr6:30523286-30523519	N_Shore	GNL1	NM_005275	Body			NA				NA	-0.052567674	0.508861055	-5.097949491	1.40E-05	0.000793533	2.361003825
cg02934347	chr6	17393628	-	cg02934347	NA	NA	NA	NA	NA	NA		OpenSea	CAP2	NM_006366	TSS200			NA				TRUE	-0.017478	0.073282382	-3.888272851	0.000464296	0.009570916	-1.077265033
cg20403409	chr10	126752037	-	cg20403409	rs76355478	0.012598	NA	NA	NA	NA		OpenSea	CTBP2;CTBP2	NM_001083914;NM_001329	5'UTR;5'UTR			NA	10:126741902-126742037			NA	-0.049381335	0.451078489	-5.289543367	7.96E-06	0.000546438	2.920559754
cg27190145	chr6	39761304	+	cg27190145	NA	NA	NA	NA	NA	NA	chr6:39760066-39760426	S_Shore	DAAM2	NM_015345	5'UTR		RDMR	TRUE				NA	-0.066479414	0.440570414	-5.469729184	4.68E-06	0.00039222	3.448193669
cg23028941	chr6	133824178	-	cg23028941	rs3777881	0.055918	NA	NA	NA	NA		OpenSea	EYA4;EYA4;EYA4	NM_172105;NM_172103;NM_004100	Body;Body;Body			TRUE				NA	-0.053721211	0.238150447	-5.430073387	5.26E-06	0.000422503	3.331988518
cg24539848	chr2	241458974	+	cg24539848	NA	NA	NA	NA	NA	NA	chr2:241459632-241460047	N_Shore	ANKMY1;ANKMY1	NM_017844;NM_016552	Body;Body			TRUE	2:241107513-241107675			NA	-0.061421242	0.446591337	-5.024304428	1.74E-05	0.000911009	2.14649634
cg08410533	chr10	375830	-	cg08410533	NA	NA	NA	NA	NA	NA	chr10:372932-373159	S_Shelf	DIP2C	NM_014974	Body		RDMR	TRUE				TRUE	-0.038953729	0.190887739	-4.138061993	0.000228639	0.005648222	-0.387715256
cg18377014	chr7	1095595	-	cg18377014	NA	NA	NA	NA	NA	NA	chr7:1097405-1097953	N_Shore	C7orf50;C7orf50;C7orf50	NM_001134395;NM_032350;NM_001134396	Body;Body;Body			NA	7:1062121-1062240			TRUE	0.037606476	0.715952725	3.930042401	0.000412753	0.008768902	-0.962994674
cg04070601	chr12	50067887	-	cg04070601	NA	NA	NA	NA	NA	NA		OpenSea	FMNL3;FMNL3	NM_198900;NM_175736	Body;Body			TRUE		12:50067819-50068081	Promoter_Associated	TRUE	-0.030569981	0.159057433	-4.779710307	3.56E-05	0.001498141	1.437186416
cg18973743	chr6	170542330	+	cg18973743	NA	NA	NA	NA	NA	NA		OpenSea						TRUE		6:170542002-170542369	Unclassified_Cell_type_specific	NA	-0.020776576	0.929940597	-4.678654135	4.79E-05	0.001843498	1.145859974
cg07843512	chr7	20992918	-	cg07843512	NA	NA	NA	NA	NA	NA		OpenSea						TRUE				NA	-0.071785919	0.498440552	-4.567241184	6.63E-05	0.002310714	0.826107535
cg10325224	chr16	1843751	+	cg10325224	NA	NA	NA	NA	NA	NA	chr16:1840623-1842688	S_Shore	IGFALS;IGFALS;IGFALS	NM_001146006;NM_004970;NR_027389	TSS200;TSS200;Body			NA				TRUE	-0.063456247	0.257392944	-5.144831268	1.22E-05	0.000722193	2.497740169
cg27314669	chr1	156822430	-	cg27314669	NA	NA	NA	NA	NA	NA	chr1:156818622-156819192	S_Shelf	NTRK1;INSRR	NM_001007792;NM_014215	Body;Body			TRUE				TRUE	-0.041335873	0.14262983	-5.140707411	1.23E-05	0.000727807	2.485707158
cg03875996	chr4	159442782	+	cg03875996	rs146988370	0.0101	NA	NA	NA	NA		OpenSea	RXFP1	NM_021634	TSS1500			NA				NA	-0.051899257	0.121376635	-4.868750054	2.75E-05	0.001252052	1.694771186
cg15446391	chr11	32452370	+	cg15446391	NA	NA	NA	NA	NA	NA	chr11:32452144-32452708	Island	WT1;WT1;WT1;WT1	NM_024425;NM_024426;NM_000378;NM_024424	Body;Body;Body;Body			NA	11:32408721-32409456			NA	-0.04590205	0.379776661	-4.229455541	0.000175986	0.004663118	-0.131997949
cg01030476	chr1	236686564	-	cg01030476	rs16833759	0.0138	NA	NA	NA	NA	chr1:236687071-236687608	N_Shore	LGALS8;LGALS8;LGALS8;LGALS8	NM_201543;NM_006499;NM_201545;NM_201544	TSS200;TSS200;5'UTR;TSS1500			NA		1:236686363-236686586	Unclassified_Cell_type_specific	NA	-0.044983172	0.190409191	-4.132144024	0.000232537	0.005718558	-0.40421474
cg04589008	chr2	660692	+	cg04589008	NA	NA	NA	NA	NA	NA	chr2:660666-660909	Island						NA	2:650667-650871			NA	-0.058166413	0.396813016	-5.574629158	3.44E-06	0.000325533	3.75573479
cg22395355	chr17	17713061	-	cg22395355	NA	NA	NA	NA	NA	NA	chr17:17712911-17714456	Island	RAI1	NM_030665	Body			NA	17:17653519-17654900	17:17712937-17713626	Unclassified_Cell_type_specific	NA	-0.047698949	0.692193723	-4.132761582	0.000232127	0.005710823	-0.402493311
cg07979757	chr11	2828652	-	cg07979757	NA	NA	NA	NA	NA	NA	chr11:2828445-2828884	Island	KCNQ1;KCNQ1	NM_000218;NM_181798	Body;Body			TRUE	11:2785041-2785283			TRUE	-0.09373806	0.261244029	-5.486035985	4.46E-06	0.000381167	3.495988494
cg22196218	chr6	169423832	+	cg22196218	NA	NA	NA	NA	NA	NA	chr6:169424232-169425521	N_Shore						NA	6:169165650-169165781			NA	-0.071411945	0.473524173	-5.220168773	9.77E-06	0.000623677	2.717732461
cg06008511	chr15	90727886	+	cg06008511	NA	NA	NA	NA	NA	NA	chr15:90727879-90728570	Island	SEMA4B	NM_020210	TSS1500			TRUE	15:88528831-88529603			NA	-0.063803957	0.15299175	-6.474768539	2.46E-07	8.06E-05	6.389401331
cg22721827	chr16	2520958	+	cg22721827	NA	NA	NA	NA	NA	NA	chr16:2521086-2525929	N_Shore	NTN3	NM_006181	TSS1500			NA				NA	-0.05672422	0.274270001	-4.758671097	3.79E-05	0.00156674	1.376440368
cg00024404	chr5	79552470	-	cg00024404	NA	NA	NA	NA	NA	NA	chr5:79551369-79552294	S_Shore	SERINC5	NM_178276	TSS1500		CDMR	NA		5:79552391-79552722	Promoter_Associated	NA	-0.026979231	0.098968112	-4.265438793	0.0001587	0.004325047	-0.030867198
cg27584013	chr1	23012439	+	cg27584013	NA	NA	NA	NA	NA	NA		OpenSea						TRUE				NA	-0.057738209	0.392887471	-4.030362272	0.000310724	0.007103336	-0.686798138
cg17648080	chr17	2141841	+	cg17648080	NA	NA	NA	NA	NA	NA		OpenSea	SMG6;SMG6	NM_017575;NM_001170957	Body;Body			TRUE		17:2141739-2141915	Unclassified_Cell_type_specific	NA	-0.112022857	0.471698894	-5.138403344	1.24E-05	0.000731056	2.478984547
cg07479618	chr17	693388	-	cg07479618	rs3786062	0.023938	NA	NA	NA	NA		OpenSea	RNMTL1	NM_018146	Body			NA	17:640106-640303			TRUE	-0.082879053	0.480956238	-5.668439494	2.61E-06	0.000276886	4.03087221
cg16837557	chr11	126322576	-	cg16837557	rs7928049	0.010409	NA	NA	NA	NA		OpenSea	KIRREL3;KIRREL3	NM_001161707;NM_032531	Body;Body			TRUE				NA	-0.054789112	0.199948623	-5.074310046	1.50E-05	0.000831401	2.292108762
cg26526397	chr7	155700304	-	cg26526397	NA	NA	NA	NA	NA	NA		OpenSea						TRUE				NA	-0.039745588	0.195117678	-4.545259389	7.06E-05	0.00241665	0.763214763
cg19723091	chr2	240016728	-	cg19723091	NA	NA	NA	NA	NA	NA		OpenSea	HDAC4	NM_006037	Body			NA	2:239681186-239681709			NA	-0.059755078	0.583767097	-5.45084871	4.95E-06	0.000406119	3.392862717
cg22488717	chr2	26785946	+	cg22488717	NA	NA	NA	NA	NA	NA	chr2:26785881-26786101	Island	C2orf70	NM_001105519	Body			NA	2:26638352-26639560	2:26785594-26786235	Unclassified	TRUE	-0.028077528	0.179761233	-4.0340799	0.000307461	0.007047544	-0.676517306
cg07558690	chr2	238652618	+	cg07558690	rs75899564	0.036924	NA	NA	NA	NA		OpenSea	LRRFIP1;LRRFIP1;LRRFIP1;LRRFIP1;LRRFIP1	NM_001137553;NM_004735;NM_001137550;NM_001137552;NM_001137551	Body;Body;Body;Body;Body			TRUE				TRUE	-0.036783604	0.230191237	-4.521567905	7.57E-05	0.002534662	0.695506466
cg14242936	chr12	52404134	-	cg14242936	NA	NA	NA	NA	NA	NA	chr12:52400467-52401696	S_Shelf	GRASP	NM_181711	Body			TRUE		12:52403987-52404836	Unclassified_Cell_type_specific	TRUE	-0.029335273	0.146837806	-5.108550237	1.36E-05	0.00077684	2.391910396
cg16017889	chr8	144303111	-	cg16017889	rs6420185	0.440916	NA	NA	NA	NA		OpenSea						NA	8:144374445-144374594	8:144302484-144303338	Unclassified_Cell_type_specific	NA	-0.082587824	0.200336809	-6.795757935	9.71E-08	5.35E-05	7.319762683
cg23405152	chr2	121279886	+	cg23405152	NA	NA	NA	NA	NA	NA	chr2:121279842-121280183	Island						NA	2:120996313-120996577			NA	-0.04239141	0.426551315	-4.969629374	2.04E-05	0.001016195	1.98749583
cg18287066	chr1	240671647	+	cg18287066	NA	NA	NA	NA	NA	NA		OpenSea	GREM2	NM_022469	5'UTR			TRUE		1:240671621-240671760	Unclassified_Cell_type_specific	NA	-0.063776305	0.164307187	-4.596284887	6.09E-05	0.002175874	0.909306733
cg11251135	chr17	1863911	-	cg11251135	NA	NA	NA	NA	NA	NA		OpenSea	RTN4RL1	NM_178568	Body			TRUE				NA	-0.044074088	0.389345676	-5.239582735	9.23E-06	0.000601331	2.77447005
cg09636313	chr16	89070025	+	cg09636313	NA	NA	NA	NA	NA	NA	chr16:89070646-89070904	N_Shore						NA	16:87597253-87597551			NA	-0.051871917	0.479262368	-4.029260342	0.000311698	0.007120738	-0.689844836
cg14802951	chr9	136287409	+	cg14802951	NA	NA	NA	NA	NA	NA	chr9:136282680-136283483	S_Shelf	ADAMTS13;ADAMTS13;ADAMTS13;ADAMTS13;ADAMTS13;ADAMTS13;ADAMTS13	NM_139025;NR_024514;NM_139026;NM_139025;NM_139027;NM_139026;NM_139027	5'UTR;Body;5'UTR;1stExon;5'UTR;1stExon;1stExon			NA		9:136286711-136287861	Unclassified	NA	-0.041505115	0.514556425	-4.822103045	3.15E-05	0.001377088	1.559726761
cg19960420	chr10	101282185	+	cg19960420	rs11190134	0.370319	NA	NA	NA	NA	chr10:101282725-101282934	N_Shore						NA	10:101271828-101272220			NA	-0.059021701	0.261548004	-3.971849041	0.000366773	0.00802133	-0.848187718
cg27425146	chr1	25062925	+	cg27425146	NA	NA	NA	NA	NA	NA		OpenSea						TRUE				NA	-0.053003743	0.395167996	-5.239419334	9.23E-06	0.000601439	2.773992435
cg16479102	chr6	170418678	-	cg16479102	rs76126761	0.043001	NA	NA	NA	NA		OpenSea						NA	6:170260302-170260634			NA	0.052178533	0.807141683	4.02658929	0.00031407	0.007157444	-0.697228801
cg05349089	chr1	209008498	+	cg05349089	rs12406757	0.098182	NA	NA	NA	NA		OpenSea						TRUE				NA	-0.068347676	0.197868929	-4.925395949	2.32E-05	0.001108831	1.859034307
cg01939704	chr4	15376129	+	cg01939704	NA	NA	NA	NA	NA	NA		OpenSea	C1QTNF7;C1QTNF7	NM_001135170;NM_001135171	Body;TSS200			NA				NA	-0.058987848	0.54052744	-4.783435332	3.52E-05	0.001486987	1.447946509
cg11625488	chr6	170403557	+	cg11625488	NA	NA	NA	NA	NA	NA	chr6:170401900-170402500	S_Shore					CDMR	NA	6:170243799-170245972	6:170403091-170404125	Unclassified	TRUE	0.066244764	0.775884296	5.716781541	2.26E-06	0.000255405	4.172668011
cg03214715	chr12	57873176	+	cg03214715	NA	NA	NA	NA	NA	NA	chr12:57869075-57870182	S_Shelf	ARHGAP9;ARHGAP9;ARHGAP9	NM_001080157;NM_032496;NM_001080156	1stExon;Body;TSS1500			NA				NA	0.044741656	0.658666304	5.379127752	6.11E-06	0.000462459	3.182760819
cg24008177	chr15	52972085	-	cg24008177	NA	NA	NA	NA	NA	NA	chr15:52970730-52971886	S_Shore	KIAA1370	NM_019600	TSS1500			NA				NA	-0.041064031	0.123872599	-4.391077725	0.000110466	0.003324744	0.324085612
cg26310273	chr3	55377420	-	cg26310273	NA	NA	NA	NA	NA	NA		OpenSea						TRUE				NA	-0.068564604	0.43747236	-5.747146344	2.07E-06	0.000241517	4.261731485
cg24044478	chr8	145035191	+	cg24044478	rs78731895	0.019531	NA	NA	NA	NA		OpenSea	PLEC1;PLEC1	NM_000445;NM_201378	Body;Body			NA	8:145107153-145107209			NA	-0.071256613	0.481920734	-5.295240262	7.83E-06	0.000541462	2.937224802
cg00992417	chr5	917891	-	cg00992417	rs14389	0.313895	NA	NA	NA	NA		OpenSea	TRIP13	NM_004237	3'UTR			NA				NA	-0.084923493	0.569100753	-4.959945003	2.10E-05	0.001036402	1.959356989
cg16820615	chr13	114884918	+	cg16820615	NA	NA	NA	NA	NA	NA		OpenSea	RASA3	NM_007368	Body			NA	13:113903016-113904174			TRUE	-0.042109137	0.070154339	-4.623750579	5.62E-05	0.002059941	0.988088582
cg12004276	chr11	33913586	-	cg12004276	rs2273799	0.453508	NA	NA	NA	NA		OpenSea	LMO2;LMO2	NM_005574;NM_005574	1stExon;5'UTR	low-CpG:33870030-33870204		NA				NA	0.049911411	0.680780574	5.14936953	1.20E-05	0.00071745	2.510983508
cg10533161	chr13	99174312	+	cg10533161	NA	NA	NA	NA	NA	NA		OpenSea	STK24;STK24;STK24	NM_001032296;NM_003576;NM_003576	Body;5'UTR;1stExon			TRUE				NA	-0.066602949	0.13061763	-4.434954174	9.73E-05	0.003030076	0.44867706
cg07552087	chr16	2258457	+	cg07552087	NA	NA	NA	NA	NA	NA	chr16:2255168-2255828	S_Shelf	MLST8	NM_022372	Body			NA	16:2198431-2198590			NA	-0.045249864	0.668192564	-5.52563177	3.97E-06	0.000354025	3.612064077
cg25626472	chr10	31939075	-	cg25626472	NA	NA	NA	NA	NA	NA		OpenSea						TRUE				NA	-0.067554521	0.177076592	-5.115785669	1.33E-05	0.000765443	2.413009394
cg02450981	chr1	32825803	-	cg02450981	NA	NA	NA	NA	NA	NA	chr1:32826944-32828017	N_Shore						NA		1:32825430-32825820	Unclassified_Cell_type_specific	NA	0.056121298	0.551549088	4.09986898	0.00025497	0.006112955	-0.494067698
cg27139805	chr19	35992791	+	cg27139805	NA	NA	NA	NA	NA	NA		OpenSea	DMKN;DMKN;DMKN;DMKN	NM_001126059;NM_001035516;NM_001126061;NM_033317	Body;1stExon;Body;Body			NA				NA	-0.062320951	0.278023497	-5.268045207	8.48E-06	0.000568828	2.857683671
cg05793390	chr3	194659868	-	cg05793390	rs9837785	0.243415	NA	NA	NA	NA		OpenSea						TRUE				NA	-0.0567426	0.309029784	-4.183482188	0.000200782	0.005130138	-0.260840719
cg00849854	chr17	17780937	+	cg00849854	NA	NA	NA	NA	NA	NA		OpenSea	TOM1L2;TOM1L2	NM_001033551;NM_001082968	Body;Body			TRUE				TRUE	-0.038802967	0.369721813	-3.997048508	0.000341517	0.007610932	-0.778782108
cg21207616	chr11	102139262	-	cg21207616	NA	NA	NA	NA	NA	NA	chr11:102139424-102139652	N_Shore						TRUE	11:101644350-101644862	11:102139151-102140121	Unclassified	TRUE	-0.027396558	0.133790468	-4.226749219	0.000177358	0.004690233	-0.139594042
cg04789602	chr4	1535659	-	cg04789602	NA	NA	NA	NA	NA	NA	chr4:1534542-1534987	S_Shore						NA	4:1506433-1506542			NA	-0.07321236	0.249541884	-6.019938176	9.28E-07	0.000155573	5.061373662
cg05987823	chr12	54428592	-	cg05987823	NA	NA	NA	NA	NA	NA	chr12:54427025-54428709	Island	HOXC4;HOXC5;HOXC5	NM_014620;NR_003084;NM_018953	5'UTR;Body;3'UTR			NA	12:52713903-52714976			NA	0.057373451	0.792784506	4.062552278	0.000283559	0.006632615	-0.597674774
cg15749858	chr7	20256996	+	cg15749858	rs116031677	0.01086	NA	NA	NA	NA		OpenSea	MACC1;MACC1	NM_182762;NM_182762	1stExon;5'UTR	low-CpG:20223497-20223643		NA		7:20256913-20257426	Unclassified_Cell_type_specific	NA	0.069648636	0.600830911	3.906355271	0.000441254	0.009206297	-1.027850611
cg23258615	chr10	81961468	-	cg23258615	NA	NA	NA	NA	NA	NA	chr10:81964681-81965558	N_Shelf	ANXA11;ANXA11;ANXA11	NM_145868;NM_145869;NM_001157	5'UTR;5'UTR;5'UTR			NA				NA	0.037546871	0.681460597	4.430710324	9.85E-05	0.003059112	0.436612705
cg07518851	chr10	135038446	-	cg07518851	NA	NA	NA	NA	NA	NA	chr10:135038085-135038506	Island	KNDC1	NM_152643	3'UTR			NA	10:134888076-134888458			NA	-0.038989796	0.366433024	-4.115284955	0.000244002	0.005919256	-0.451177763
cg15616915	chr2	219266163	-	cg15616915	rs74435244	0.024327	NA	NA	NA	NA	chr2:219263098-219265556	S_Shore	CTDSP1;MIR26B;CTDSP1	NM_182642;NR_029500;NM_021198	Body;TSS1500;Body			NA				NA	-0.054765947	0.223496916	-6.836692143	8.63E-08	5.04E-05	7.437882269
cg03807883	chr11	36535685	+	cg03807883	NA	NA	NA	NA	NA	NA	chr11:36531167-36531915	S_Shelf						NA				NA	-0.049628009	0.189474761	-4.417194263	0.000102427	0.003142403	0.398208582
cg27409802	chr3	188664928	+	cg27409802	NA	NA	NA	NA	NA	NA	chr3:188665275-188665552	N_Shore				low-CpG:190147482-190147727		NA		3:188664402-188665495	Unclassified_Cell_type_specific	NA	-0.051796015	0.383370183	-5.434808166	5.19E-06	0.000419004	3.345861045
cg04120520	chr16	85708039	+	cg04120520	rs116732196	0.013467	NA	NA	NA	NA		OpenSea	KIAA0182;KIAA0182	NM_001134473;NM_014615	3'UTR;3'UTR			TRUE				NA	-0.088105449	0.376421428	-7.182492933	3.21E-08	3.32E-05	8.430228328
cg21287519	chr17	2251062	+	cg21287519	NA	NA	NA	NA	NA	NA		OpenSea	SGSM2;SGSM2	NM_014853;NM_001098509	Body;Body			TRUE				TRUE	-0.047916079	0.260491723	-4.174035671	0.000206287	0.005233012	-0.287262935
cg14391240	chr9	36802634	+	cg14391240	NA	NA	NA	NA	NA	NA		OpenSea						TRUE				NA	-0.033979032	0.366536269	-4.131078351	0.000233246	0.005732055	-0.407185086
cg19010139	chr3	41695019	-	cg19010139	NA	NA	NA	NA	NA	NA		OpenSea	ULK4	NM_017886	Body			TRUE				NA	-0.056984235	0.390270207	-5.077779809	1.49E-05	0.000824977	2.302218791
cg02987635	chr10	77794658	-	cg02987635	rs146958074	0.011	NA	NA	NA	NA		OpenSea	C10orf11	NM_032024	Body			NA	10:77464572-77464765			NA	-0.049955497	0.212945051	-4.957185988	2.12E-05	0.001042443	1.951341801
cg01977863	chr17	79167836	+	cg01977863	NA	NA	NA	NA	NA	NA	chr17:79164388-79165184	S_Shelf	AZI1;AZI1	NM_014984;NM_001009811	Body;Body			NA	17:76782225-76782531			TRUE	-0.0729148	0.629721097	-5.68523777	2.48E-06	0.000268649	4.080144454
cg25104397	chr10	104535920	-	cg25104397	rs149868446	0.0101	NA	NA	NA	NA		OpenSea	C10orf26;C10orf26;C10orf26	NM_017787;NM_001083913;NM_017787	5'UTR;Body;1stExon	low-CpG:104525908-104526111		TRUE				NA	-0.048168056	0.118823833	-5.381079179	6.08E-06	0.00046116	3.18847545
cg10754794	chr10	93916288	+	cg10754794	NA	NA	NA	NA	NA	NA		OpenSea	CPEB3	NM_014912	Body			TRUE				NA	-0.074448141	0.412438637	-4.375091318	0.00011569	0.003436755	0.278769102
cg23371476	chr2	105877824	+	cg23371476	rs17636747	0.014225	NA	NA	NA	NA		OpenSea						TRUE				TRUE	-0.084112128	0.454029226	-7.574443353	1.06E-08	2.18E-05	9.541618293
cg17610333	chr6	168107313	-	cg17610333	NA	NA	NA	NA	NA	NA	chr6:168106020-168106223	S_Shore						NA	6:167849953-167850249	6:168106899-168107694	Unclassified_Cell_type_specific	NA	0.043670211	0.783921929	4.235429874	0.000172993	0.004602822	-0.115224214
cg01975495	chr7	100779017	-	cg01975495	NA	NA	NA	NA	NA	NA		OpenSea	SERPINE1;SERPINE1	NM_001165413;NM_000602	Body;Body			TRUE				NA	0.048155358	0.8685554	4.159059736	0.000215319	0.00539769	-0.329113915
cg09119854	chr17	63550766	+	cg09119854	rs9895291	0.147945	NA	NA	NA	NA		OpenSea	AXIN2	NM_004655	Body			TRUE				NA	-0.054498623	0.226098758	-4.898493895	2.52E-05	0.001176384	1.780987323
cg06736000	chr2	242875903	-	cg06736000	NA	NA	NA	NA	NA	NA	chr2:242874772-242874988	S_Shore						TRUE				TRUE	-0.114074201	0.46551028	-5.85504251	1.51E-06	0.000202399	4.578150295
cg08935125	chr16	3068085	+	cg08935125	NA	NA	NA	NA	NA	NA	chr16:3067521-3068358	Island	CLDN6	NM_021195	5'UTR			NA	16:3007523-3008439			TRUE	-0.049516676	0.467495789	-4.175759602	0.000205271	0.005215196	-0.282442393
cg02627403	chr17	73823769	-	cg02627403	rs9916685	0.07648	NA	NA	NA	NA		OpenSea	UNC13D	NM_199242	3'UTR			TRUE		17:73822946-73824716	Promoter_Associated	NA	-0.050725909	0.432393471	-4.152716534	0.00021926	0.00547314	-0.346826418
cg27624319	chr20	33147017	+	cg27624319	NA	NA	NA	NA	NA	NA	chr20:33146135-33147318	Island	MAP1LC3A;MAP1LC3A	NM_032514;NM_181509	Body;Body			NA	20:32609778-32611316	20:33145716-33147247	Promoter_Associated	TRUE	-0.046846171	0.347305157	-4.132276943	0.000232448	0.005716715	-0.403844238
cg24226371	chr15	75945038	+	cg24226371	NA	NA	NA	NA	NA	NA		OpenSea	SNX33	NM_153271	Body			TRUE				NA	-0.048131379	0.175261327	-5.56824542	3.50E-06	0.000329268	3.737014546
cg13412754	chr9	128307578	+	cg13412754	NA	NA	NA	NA	NA	NA		OpenSea	MAPKAP1;MAPKAP1;MAPKAP1;MAPKAP1;MAPKAP1;MAPKAP1	NM_024117;NM_001006620;NM_001006618;NM_001006617;NM_001006621;NM_001006619	Body;Body;Body;Body;Body;Body			TRUE				NA	-0.054791902	0.18416795	-4.021876308	0.0003183	0.007225107	-0.71025355
cg08529179	chr11	64176908	-	cg08529179	rs77498886	0.010426	NA	NA	NA	NA		OpenSea						TRUE	11:63933377-63933633			NA	-0.05275615	0.416391945	-5.32176276	7.24E-06	0.000515111	3.014827644
cg10610648	chr10	5969457	+	cg10610648	NA	NA	NA	NA	NA	NA		OpenSea	FBXO18;FBXO18	NM_178150;NM_032807	Body;Body			TRUE				NA	-0.062872652	0.623491423	-4.054144284	0.000290421	0.006757107	-0.620976309
cg08763102	chr4	3079751	+	cg08763102	rs78225241	0.010417	NA	NA	NA	NA	chr4:3075483-3075773	S_Shelf	HTT	NM_002111	Body			NA		4:3079742-3079877	Unclassified_Cell_type_specific	NA	-0.05837124	0.412589081	-4.620683402	5.67E-05	0.002072776	0.979285906
cg15601164	chr10	130832336	-	cg15601164	NA	NA	NA	NA	NA	NA		OpenSea						NA	10:130722258-130722409			NA	0.059494101	0.526526689	4.261880768	0.000160332	0.004357579	-0.040877924
cg05484949	chr17	38708465	+	cg05484949	NA	NA	NA	NA	NA	NA		OpenSea					RDMR	NA	17:35961983-35962222			TRUE	-0.083670495	0.502330727	-7.040603325	4.81E-08	3.92E-05	8.024287725
cg10948088	chr17	57445731	+	cg10948088	NA	NA	NA	NA	NA	NA		OpenSea	YPEL2	NM_001005404	Body			TRUE				NA	-0.052470771	0.342572653	-4.916045458	2.39E-05	0.00113222	1.831899937
cg26782787	chr22	31835691	-	cg26782787	NA	NA	NA	NA	NA	NA		OpenSea	EIF4ENIF1;EIF4ENIF1;EIF4ENIF1	NM_001164501;NM_019843;NM_001164502	3'UTR;3'UTR;3'UTR			NA				NA	-0.033131935	0.706590309	-4.0288842	0.000312031	0.00712721	-0.690884756
cg21407354	chr22	45596969	+	cg21407354	NA	NA	NA	NA	NA	NA	chr22:45598721-45599080	N_Shore	C22orf9;C22orf9;MIR1249	NM_001009880;NM_015264;NR_031651	Body;Body;TSS200			TRUE				NA	-0.064331782	0.510352087	-6.016780879	9.36E-07	0.000156213	5.052127157
cg02334770	chr1	1190798	+	cg02334770	NA	NA	NA	NA	NA	NA	chr1:1190522-1190799	Island	UBE2J2;UBE2J2;UBE2J2;UBE2J2	NM_194457;NM_194315;NM_194458;NM_058167	Body;Body;Body;Body			NA	1:1180386-1180701			NA	-0.031705656	0.72520483	-3.917746342	0.000427316	0.008992294	-0.996679188
cg01096381	chr5	142050410	-	cg01096381	NA	NA	NA	NA	NA	NA		OpenSea	FGF1;FGF1;FGF1;FGF1;FGF1;FGF1	NM_000800;NM_033136;NM_001144935;NM_001144934;NR_026696;NR_026695	5'UTR;5'UTR;5'UTR;5'UTR;Body;Body			TRUE				NA	-0.061838099	0.380746652	-4.73611762	4.05E-05	0.001639331	1.311375664
cg22646782	chr19	5152272	-	cg22646782	NA	NA	NA	NA	NA	NA	chr19:5151332-5151730	S_Shore	KDM4B	NM_015015	3'UTR			NA		19:5152221-5152356	Unclassified_Cell_type_specific	NA	-0.050052344	0.651336501	-4.543986695	7.09E-05	0.002422153	0.759575482
cg07098722	chr6	162683881	+	cg07098722	NA	NA	NA	NA	NA	NA		OpenSea	PARK2;PARK2;PARK2	NM_004562;NM_013987;NM_013988	Body;Body;Body			NA				NA	0.035847014	0.444701506	4.20926962	0.000186479	0.004866482	-0.188621372
cg13446863	chr9	139259726	-	cg13446863	NA	NA	NA	NA	NA	NA	chr9:139257842-139259075	S_Shore	CARD9;CARD9;DNLZ	NM_052814;NM_052813;NM_001080849	Body;Body;TSS1500			NA		9:139259414-139260963	Unclassified_Cell_type_specific	NA	-0.052797078	0.445921219	-6.082304506	7.73E-07	0.000141608	5.243961385
cg10876928	chr20	43977473	-	cg10876928	NA	NA	NA	NA	NA	NA	chr20:43976533-43977242	S_Shore	SDC4	NM_002999	TSS1500			NA	20:43410015-43410888	20:43976127-43977649	Promoter_Associated	NA	-0.058164041	0.400562371	-4.791148414	3.45E-05	0.001466258	1.470231121
cg10495931	chr16	72232102	-	cg10495931	NA	NA	NA	NA	NA	NA		OpenSea						TRUE				NA	-0.062675645	0.208093725	-4.109988744	0.000247717	0.00598338	-0.465918512
cg06336535	chr19	17877528	+	cg06336535	NA	NA	NA	NA	NA	NA	chr19:17877468-17877777	Island	FCHO1;FCHO1;FCHO1;FCHO1	NM_015122;NM_001161358;NM_001161359;NM_001161357	Body;Body;Body;Body			NA	19:17738484-17738767	19:17877470-17877766	Gene_Associated_Cell_type_specific	NA	-0.045830661	0.149339574	-4.633360387	5.47E-05	0.002019712	1.015676151
cg23922724	chr11	76474735	+	cg23922724	NA	NA	NA	NA	NA	NA		OpenSea						TRUE				TRUE	-0.058188638	0.457160069	-5.096477453	1.41E-05	0.000795397	2.356712646
cg04209460	chr17	4711018	+	cg04209460	NA	NA	NA	NA	NA	NA	chr17:4710014-4710960	S_Shore	PLD2	NM_002663	5'UTR			NA	17:4656919-4658071			NA	-0.032199168	0.120380206	-5.508264986	4.18E-06	0.000365046	3.561149644
cg08695416	chr2	43309970	-	cg08695416	NA	NA	NA	NA	NA	NA		OpenSea						TRUE				TRUE	-0.050923637	0.418734418	-5.246911135	9.03E-06	0.000592976	2.795892037
cg22041590	chr2	158747855	-	cg22041590	NA	NA	NA	NA	NA	NA		OpenSea						TRUE				NA	-0.060139474	0.455758923	-5.050947477	1.61E-05	0.000866542	2.224057146
cg03672272	chr22	46470191	-	cg03672272	NA	NA	NA	NA	NA	NA	chr22:46465976-46468528	S_Shore					RDMR	NA		22:46470144-46470314	Promoter_Associated_Cell_type_specific	NA	-0.070546283	0.194498477	-3.969345135	0.00036938	0.008066446	-0.855075793
cg00110832	chr6	32121130	-	cg00110832	NA	NA	NA	NA	NA	NA	chr6:32121829-32122529	N_Shore	PPT2;PPT2;PRRT1	NM_138717;NM_005155;NM_030651	TSS200;TSS1500;TSS1500			TRUE	6:32229091-32230507	6:32120376-32123743	Promoter_Associated	NA	-0.06150039	0.252386272	-6.34725775	3.56E-07	9.60E-05	6.018050645
cg10471544	chr16	1820375	+	cg10471544	NA	NA	NA	NA	NA	NA	chr16:1820311-1823954	Island	NME3	NM_002513	3'UTR			NA	16:1760209-1763981			NA	-0.048723489	0.111771718	-4.493408174	8.21E-05	0.002682904	0.615133839
cg17599748	chr6	31589597	-	cg17599748	NA	NA	NA	NA	NA	NA	chr6:31587779-31589024	S_Shore	SNORA38;BAT2	NR_002971;NM_080686	TSS1500;5'UTR			NA		6:31589303-31589651	Promoter_Associated_Cell_type_specific	NA	-0.049809169	0.18307113	-4.172101027	0.000207432	0.005254156	-0.292671969
cg16298927	chr6	170191076	-	cg16298927	NA	NA	NA	NA	NA	NA	chr6:170190111-170190712	S_Shore	C6orf122;C6orf208	NR_026781;NR_026780	Body;Body			NA	6:169932982-169933020	6:170189397-170191276	Unclassified	NA	-0.05056073	0.180128546	-4.312495865	0.000138595	0.003914613	0.10175037
cg10296548	chr6	158797675	+	cg10296548	NA	NA	NA	NA	NA	NA		OpenSea	TULP4;TULP4	NM_020245;NM_001007466	Body;Body			TRUE				NA	-0.054632975	0.592401769	-4.255633293	0.000163238	0.004413468	-0.058449836
cg17521665	chr6	106546704	+	cg17521665	NA	NA	NA	NA	NA	NA		OpenSea	PRDM1;PRDM1	NM_001198;NM_182907	Body;TSS200			TRUE	6:106653394-106653448	6:106546552-106546871	Promoter_Associated_Cell_type_specific	NA	-0.037031054	0.111490811	-5.825822607	1.64E-06	0.000211179	4.492471156
cg19045002	chr17	79380585	-	cg19045002	rs1531554	0.448877	NA	NA	NA	NA	chr17:79380359-79380723	Island	BAHCC1	NM_001080519	Body			NA	17:76994955-76995248			NA	-0.072208622	0.480451802	-4.134730993	0.000230825	0.005686724	-0.397003094
cg08102294	chr3	13063918	+	cg08102294	NA	NA	NA	NA	NA	NA		OpenSea	IQSEC1	NM_001134382	Body	low-CpG:13038890-13039156		TRUE				TRUE	-0.051526556	0.214723527	-4.235484268	0.000172966	0.004602822	-0.115071464
cg19816811	chr7	27188364	+	cg19816811	rs983184	0.312629	NA	NA	NA	NA	chr7:27190274-27191115	N_Shore	HOXA6	NM_024014	TSS1500			NA	7:27153988-27155184	7:27186949-27188385	Unclassified_Cell_type_specific	TRUE	-0.065282832	0.400742804	-4.953657357	2.14E-05	0.001049159	1.941091714
cg03105663	chr15	90743436	-	cg03105663	NA	NA	NA	NA	NA	NA	chr15:90744131-90745323	N_Shore	SEMA4B;SEMA4B	NM_198925;NM_020210	TSS1500;5'UTR			NA		15:90743251-90743458	Unclassified_Cell_type_specific	NA	-0.065515884	0.611484468	-3.946197867	0.000394353	0.008478319	-0.918680297
cg07823562	chr17	76743501	-	cg07823562	rs76098480	0.036892	NA	NA	NA	NA		OpenSea	CYTH1;CYTH1	NM_017456;NM_004762	Body;Body			TRUE				NA	-0.074754784	0.442490681	-5.016776427	1.78E-05	0.000925644	2.124590771
cg20811236	chr18	46501400	+	cg20811236	NA	NA	NA	NA	NA	NA	chr18:46501624-46502976	N_Shore					DMR	NA	18:44755333-44755488			NA	-0.042849656	0.116730473	-4.201420299	0.000190723	0.00494775	-0.210617891
cg25728206	chr10	49734874	+	cg25728206	NA	NA	NA	NA	NA	NA	chr10:49731448-49732638	S_Shelf	ARHGAP22	NM_021226	Body			NA				TRUE	-0.06203806	0.217039224	-3.970423048	0.000368255	0.008046399	-0.852110713
cg19170009	chr10	17277756	+	cg19170009	NA	NA	NA	NA	NA	NA		OpenSea	VIM	NM_003380	Body			TRUE				NA	-0.069677236	0.405611881	-4.040469212	0.000301931	0.006954905	-0.658840736
cg10042645	chr11	2308589	-	cg10042645	rs73404460	0.018298	NA	NA	NA	NA		OpenSea						NA	11:2265040-2265168			NA	-0.078424808	0.439410416	-5.573836815	3.44E-06	0.000326009	3.753411226
cg00887755	chr2	68871696	-	cg00887755	NA	NA	NA	NA	NA	NA	chr2:68870351-68871055	S_Shore	PROKR1	NM_138964	TSS1500			NA				NA	-0.038759677	0.345076957	-4.74802219	3.91E-05	0.001599142	1.345712263
cg08183425	chr2	86037857	+	cg08183425	NA	NA	NA	NA	NA	NA	chr2:86038311-86038666	N_Shore						TRUE				NA	-0.042199071	0.588287636	-4.271746297	0.000155847	0.00427118	-0.013114834
cg05368910	chr6	134911061	+	cg05368910	rs144851593	0.0151	NA	NA	NA	NA		OpenSea						TRUE				TRUE	-0.060511651	0.64068435	-4.194746756	0.000194406	0.005017498	-0.22930987
cg09197279	chr2	196966508	+	cg09197279	NA	NA	NA	NA	NA	NA		OpenSea						TRUE		2:196966415-196966696	Unclassified_Cell_type_specific	NA	-0.061741855	0.459969092	-4.608671826	5.87E-05	0.002123242	0.94482489
cg23178186	chr11	1321213	+	cg23178186	NA	NA	NA	NA	NA	NA		OpenSea	TOLLIP	NM_019009	Body			TRUE	11:1277579-1277790			NA	-0.078247327	0.323065807	-4.128855569	0.000234731	0.005757039	-0.413379868
cg08993690	chr4	124621838	+	cg08993690	NA	NA	NA	NA	NA	NA		OpenSea	LOC285419	NR_027105	Body			TRUE				TRUE	-0.072628278	0.43839537	-4.128789262	0.000234775	0.005757142	-0.413564644
cg14412134	chr14	64912417	-	cg14412134	NA	NA	NA	NA	NA	NA		OpenSea	MTHFD1	NM_005956	Body			TRUE		14:64912051-64912654	Unclassified	TRUE	-0.076657492	0.462922268	-4.173156982	0.000206806	0.005243242	-0.289719738
cg16922039	chr18	12287385	-	cg16922039	NA	NA	NA	NA	NA	NA	chr18:12287271-12287562	Island						NA	18:12277272-12278376			NA	0.046858339	0.595567598	4.22650267	0.000177483	0.004692521	-0.140285981
cg08587864	chr1	172413612	-	cg08587864	NA	NA	NA	NA	NA	NA	chr1:172412867-172413281	S_Shore	C1orf105;PIGC;PIGC	NM_139240;NM_153747;NM_002642	Body;TSS1500;TSS1500			NA		1:172412638-172413875	Promoter_Associated	NA	-0.031822648	0.182965114	-5.225160557	9.63E-06	0.00061823	2.732319292
cg06635150	chr5	171094937	-	cg06635150	NA	NA	NA	NA	NA	NA		OpenSea						TRUE	5:171027537-171027754			TRUE	-0.074375803	0.252822863	-4.831188664	3.06E-05	0.001350529	1.586013313
cg18338775	chr2	177022121	-	cg18338775	NA	NA	NA	NA	NA	NA	chr2:177024501-177025692	N_Shelf						NA	2:176730280-176730423			NA	0.068033278	0.579388915	5.134096542	1.26E-05	0.000737558	2.466419365
cg02695873	chr7	127741520	+	cg02695873	NA	NA	NA	NA	NA	NA	chr7:127744194-127744554	N_Shelf						NA				NA	-0.032141305	0.21469373	-4.218541284	0.000181585	0.004769814	-0.162623344
cg18919478	chr8	104384584	+	cg18919478	NA	NA	NA	NA	NA	NA	chr8:104383409-104384109	S_Shore	CTHRC1	NM_138455	Body		RDMR	NA		8:104384405-104385054	Unclassified	TRUE	-0.046098375	0.218951903	-4.312572349	0.000138564	0.003914491	0.101966245
cg09307704	chr8	140277097	-	cg09307704	NA	NA	NA	NA	NA	NA		OpenSea						TRUE				NA	-0.029649363	0.134562419	-4.512936669	7.76E-05	0.002581364	0.670859134
cg21182196	chr14	95786801	-	cg21182196	NA	NA	NA	NA	NA	NA	chr14:95785752-95786151	S_Shore	CLMN	NM_024734	TSS1500			NA		14:95785017-95786946	Unclassified_Cell_type_specific	NA	-0.057671082	0.13640408	-4.746809859	3.92E-05	0.001602538	1.342214792
cg03575969	chr11	72492171	-	cg03575969	NA	NA	NA	NA	NA	NA	chr11:72492281-72492644	N_Shore	STARD10	NM_006645	Body			NA		11:72491904-72493848	Unclassified	NA	-0.056338294	0.226748756	-5.429667231	5.27E-06	0.000422763	3.330798542
cg12793826	chr8	141538019	+	cg12793826	NA	NA	NA	NA	NA	NA		OpenSea						TRUE	8:141607185-141607290			NA	-0.074235917	0.567937424	-4.256725612	0.000162726	0.004402955	-0.055378063
cg04508870	chr1	8298617	-	cg04508870	NA	NA	NA	NA	NA	NA		OpenSea						TRUE		1:8298554-8299532	Unclassified_Cell_type_specific	TRUE	-0.062217889	0.432344543	-4.220025684	0.000180813	0.004753254	-0.158459478
cg23532138	chr19	41713384	-	cg23532138	rs14477	0.026532	NA	NA	NA	NA		OpenSea	CYP2S1	NM_030622	3'UTR			NA				NA	-0.056276826	0.338993351	-6.088496478	7.59E-07	0.000140024	5.26208287
cg10080966	chr10	112260867	-	cg10080966	NA	NA	NA	NA	NA	NA	chr10:112257163-112258684	S_Shelf	DUSP5	NM_004419	Body		RDMR	NA		10:112260834-112260936	Unclassified	TRUE	-0.044495807	0.27455692	-3.997023435	0.000341541	0.007610932	-0.778851241
cg12905767	chr20	262139	-	cg12905767	rs66940550	0.382621	NA	NA	NA	NA	chr20:259789-260148	S_Shore	C20orf96	NM_153269	Body			NA				NA	0.045880548	0.70591321	4.056582185	0.000288415	0.006719881	-0.614221654
cg24663541	chr1	3320854	+	cg24663541	rs75638413	0.027802	NA	NA	NA	NA	chr1:3321269-3322310	N_Shore	PRDM16;PRDM16	NM_022114;NM_199454	Body;Body			NA	1:3310484-3310728			NA	-0.031551673	0.806167133	-4.193879985	0.00019489	0.005026482	-0.231736965
cg13953753	chr10	118896012	+	cg13953753	NA	NA	NA	NA	NA	NA	chr10:118895963-118898037	Island	VAX1;VAX1	NM_199131;NM_001112704	Body;Body		RDMR	NA	10:118885998-118887531			NA	0.040786619	0.8396475	4.433959299	9.76E-05	0.003036182	0.445848586
cg19365176	chr12	116963394	+	cg19365176	NA	NA	NA	NA	NA	NA		OpenSea						TRUE		12:116962699-116963651	Unclassified_Cell_type_specific	TRUE	-0.071045044	0.187395048	-5.925955615	1.22E-06	0.000179305	4.786028503
cg04132891	chr3	112351647	-	cg04132891	NA	NA	NA	NA	NA	NA		OpenSea	CCDC80;CCDC80	NM_199511;NM_199512	Body;Body			TRUE				NA	-0.052062506	0.428316454	-4.46750877	8.85E-05	0.002830018	0.541316656
cg19915087	chr2	203453744	+	cg19915087	rs11678986	0.053299	NA	NA	NA	NA		OpenSea						TRUE		2:203453292-203453804	Unclassified_Cell_type_specific	TRUE	-0.030396886	0.495676466	-3.92347082	0.000420475	0.008885294	-0.98100194
cg19977004	chr11	1482563	+	cg19977004	rs6578412	0.022323	NA	NA	NA	NA	chr11:1481778-1482644	Island	BRSK2	NM_003957	3'UTR			NA	11:1438372-1439501			NA	-0.097342524	0.355211974	-5.441949447	5.08E-06	0.000413441	3.3667855
cg22714942	chr12	109911508	+	cg22714942	rs36094325	0.157847	NA	NA	NA	NA	chr12:109915131-109915638	N_Shelf	KCTD10	NM_031954	Body			NA				NA	-0.037783539	0.831625517	-3.956442326	0.000383103	0.008297268	-0.890546486
cg00201819	chr10	134910421	-	cg00201819	NA	NA	NA	NA	NA	NA	chr10:134911976-134912483	N_Shore	GPR123	NM_001083909	Body			NA	10:134760275-134760585	10:134910189-134910447	Unclassified_Cell_type_specific	NA	-0.047057256	0.486284467	-4.011973594	0.000327369	0.007370355	-0.737603825
cg04340928	chr16	55067613	+	cg04340928	NA	NA	NA	NA	NA	NA		OpenSea						NA	16:53625107-53625224			NA	-0.059450248	0.338272488	-4.50472762	7.95E-05	0.0026221	0.647427467
cg06650250	chr13	47197058	+	cg06650250	NA	NA	NA	NA	NA	NA		OpenSea	LRCH1;LRCH1;LRCH1	NM_015116;NM_001164213;NM_001164211	Body;Body;Body			TRUE				NA	-0.044903366	0.289824655	-4.532575753	7.33E-05	0.002477859	0.726956034
cg11034122	chr3	124879970	-	cg11034122	NA	NA	NA	NA	NA	NA		OpenSea	SLC12A8	NM_024628	Body			TRUE				NA	-0.084661267	0.233985596	-8.480799393	8.81E-10	7.57E-06	12.04735574
cg07344468	chr11	127811816	-	cg07344468	NA	NA	NA	NA	NA	NA		OpenSea						NA				TRUE	0.043750106	0.602212112	4.653593819	5.15E-05	0.001943378	1.073799933
cg25916282	chr2	177023760	-	cg25916282	NA	NA	NA	NA	NA	NA	chr2:177024501-177025692	N_Shore						NA	2:176731887-176732046			NA	0.077187203	0.49644538	4.032523023	0.000308824	0.00707045	-0.680823122
cg06293365	chr7	75624427	+	cg06293365	NA	NA	NA	NA	NA	NA	chr7:75623357-75624164	S_Shore	TMEM120A	NM_031925	TSS1500			NA		7:75622859-75624736	Promoter_Associated	NA	-0.059763814	0.345054332	-5.159642755	1.17E-05	0.000702601	2.540966696
cg20009327	chr12	57869031	-	cg20009327	NA	NA	NA	NA	NA	NA	chr12:57869075-57870182	N_Shore	ARHGAP9;ARHGAP9;ARHGAP9	NM_032496;NM_001080156;NM_001080157	Body;Body;Body			NA				TRUE	-0.037967015	0.201107426	-4.385227574	0.00011235	0.003365435	0.307497304
cg10081994	chr2	100908637	+	cg10081994	NA	NA	NA	NA	NA	NA		OpenSea	LONRF2	NM_198461	Body			TRUE				TRUE	-0.083331499	0.416440055	-5.380189807	6.10E-06	0.000461798	3.185870965
cg11547724	chr11	6462452	+	cg11547724	NA	NA	NA	NA	NA	NA		OpenSea	HPX	NM_000613	TSS200			NA				NA	-0.035167479	0.662422116	-3.892144271	0.000459266	0.009499571	-1.066692516
cg25326509	chr6	20024447	+	cg25326509	NA	NA	NA	NA	NA	NA		OpenSea						NA	6:20132120-20132505			NA	0.059623353	0.844647401	4.481052569	8.51E-05	0.002751465	0.57990589
cg14418679	chr13	33760499	-	cg14418679	NA	NA	NA	NA	NA	NA		OpenSea	STARD13;STARD13;STARD13	NM_052851;NM_178006;NM_178007	5'UTR;Body;TSS1500			TRUE				NA	-0.093155501	0.516600802	-6.956670292	6.12E-08	4.33E-05	7.783329694
cg08085827	chr17	71361857	-	cg08085827	rs4969113	0.447774	NA	NA	NA	NA		OpenSea	SDK2	NM_001144952	Body			TRUE				NA	-0.055736815	0.264912725	-4.187815141	0.000198306	0.00508807	-0.248715286
cg26392232	chr14	77004471	-	cg26392232	NA	NA	NA	NA	NA	NA		OpenSea					RDMR	NA				NA	-0.060428671	0.176759749	-4.850337216	2.90E-05	0.001300677	1.641440471
cg13844193	chr1	91193193	-	cg13844193	rs79258866	0.017795	NA	NA	NA	NA	chr1:91190489-91192804	S_Shore					RDMR	NA				NA	0.04612789	0.616130683	4.371688201	0.000116833	0.003462343	0.269127843
cg16579908	chr14	77403711	+	cg16579908	NA	NA	NA	NA	NA	NA		OpenSea						TRUE				TRUE	-0.064263972	0.433605626	-5.945385171	1.15E-06	0.000174173	4.842968906
cg25778892	chr7	1250126	-	cg25778892	rs7793432	0.045489	NA	NA	NA	NA	chr7:1250826-1251141	N_Shore					RDMR	TRUE				NA	-0.027850582	0.073841433	-4.387971745	0.000111462	0.003345133	0.315277789
cg22158992	chr5	1021831	-	cg22158992	rs116034498	0.013032	NA	NA	NA	NA	chr5:1025330-1025629	N_Shelf	NKD2	NM_033120	Body			NA	5:1074763-1074832			NA	-0.042285417	0.214017991	-4.611603114	5.82E-05	0.00211242	0.953232977
cg17531430	chr2	127861092	+	cg17531430	NA	NA	NA	NA	NA	NA	chr2:127863642-127865288	N_Shelf	BIN1;BIN1;BIN1;BIN1;BIN1;BIN1;BIN1;BIN1;BIN1;BIN1	NM_139348;NM_139347;NM_139346;NM_139351;NM_139345;NM_004305;NM_139350;NM_139344;NM_139343;NM_139349	Body;Body;Body;Body;Body;Body;Body;Body;Body;Body			NA				NA	-0.046957872	0.616104517	-4.131994592	0.000232636	0.005720672	-0.404631263
cg20621765	chr10	95198374	+	cg20621765	NA	NA	NA	NA	NA	NA		OpenSea	MYOF;MYOF	NM_133337;NM_013451	Body;Body			TRUE	10:95188190-95188365			NA	-0.090412766	0.203763444	-4.547454863	7.02E-05	0.002405097	0.769493271
cg00991994	chr3	99639553	+	cg00991994	NA	NA	NA	NA	NA	NA		OpenSea	C3orf26;FILIP1L;MIR548G;FILIP1L	NM_032359;NM_182909;NR_031662;NM_001042459	Body;Body;Body;Body			TRUE				NA	-0.086420592	0.565875024	-4.300265198	0.000143565	0.004019578	0.067242765
cg07199500	chr15	35111036	+	cg07199500	NA	NA	NA	NA	NA	NA		OpenSea						TRUE				NA	-0.068451914	0.604303189	-4.406090075	0.000105772	0.003214971	0.366679493
cg05803790	chr9	80765939	+	cg05803790	NA	NA	NA	NA	NA	NA	chr9:80765851-80766122	Island						NA	9:79955505-79955921			NA	0.153503717	0.832448974	5.527874561	3.94E-06	0.000352929	3.61863966
cg03147470	chr10	537178	+	cg03147470	NA	NA	NA	NA	NA	NA		OpenSea	DIP2C	NM_014974	Body			TRUE	10:527033-527210			TRUE	-0.044447868	0.317899232	-4.571805549	6.54E-05	0.002289126	0.839175144
cg14077369	chr9	34249001	+	cg14077369	NA	NA	NA	NA	NA	NA		OpenSea	UBAP1;UBAP1;UBAP1;UBAP1;UBAP1;UBAP1	NM_001171203;NM_001171201;NR_033243;NM_001171204;NM_001171202;NM_016525	Body;Body;Body;Body;Body;Body			NA				NA	-0.045788788	0.522817653	-4.607925337	5.89E-05	0.002126625	0.942683844
cg02389317	chr12	76577488	+	cg02389317	NA	NA	NA	NA	NA	NA		OpenSea						TRUE		12:76577436-76577572	Unclassified_Cell_type_specific	TRUE	-0.052132512	0.150697897	-3.917962274	0.000427056	0.008988583	-0.99608798
cg01085362	chr19	31848310	-	cg01085362	NA	NA	NA	NA	NA	NA	chr19:31847946-31848209	S_Shore						NA		19:31847382-31848600	Unclassified_Cell_type_specific	TRUE	0.076924881	0.516781125	5.317911499	7.32E-06	0.000519272	3.003557456
cg07503408	chr15	59496592	-	cg07503408	rs72746824	0.023872	NA	NA	NA	NA	chr15:59498959-59499338	N_Shelf	MYO1E	NM_004998	Body			NA				NA	-0.084871289	0.496652395	-5.704797604	2.34E-06	0.000260218	4.137517063
cg06561886	chr19	10736299	-	cg06561886	rs3745241	0.122598	NA	NA	NA	NA	chr19:10735999-10736396	Island	SLC44A2;SLC44A2;SLC44A2	NM_020428;NM_020428;NM_001145056	5'UTR;1stExon;Body			TRUE	19:10597000-10597396			NA	-0.093425077	0.28720617	-4.680572768	4.76E-05	0.001836158	1.151380077
cg26109510	chr2	70408459	+	cg26109510	NA	NA	NA	NA	NA	NA		OpenSea	C2orf42	NM_017880	Body			TRUE		2:70408434-70408574	Unclassified_Cell_type_specific	NA	0.036723671	0.901436113	3.923549081	0.000420382	0.008884207	-0.980787553
cg20951255	chr7	131291256	-	cg20951255	NA	NA	NA	NA	NA	NA		OpenSea						TRUE		7:131291175-131291331	Unclassified_Cell_type_specific	NA	0.104440518	0.46907282	7.954367632	3.70E-09	1.34E-05	10.6035196
cg05118916	chr1	55505063	-	cg05118916	NA	NA	NA	NA	NA	NA	chr1:55505060-55506015	Island	PCSK9	NM_174936	TSS200			TRUE	1:55277649-55279061			TRUE	-0.038053037	0.143324952	-4.331549701	0.000131186	0.003760559	0.155562024
cg10870160	chr17	17695459	-	cg10870160	NA	NA	NA	NA	NA	NA	chr17:17697710-17698063	N_Shelf	RAI1	NM_030665	5'UTR			TRUE				NA	-0.055331316	0.439084685	-5.512623196	4.13E-06	0.000361858	3.573926182
cg11750580	chr1	46088336	+	cg11750580	NA	NA	NA	NA	NA	NA	chr1:46088194-46089142	Island	CCDC17	NM_001114938	Body			NA	1:45860782-45861713			NA	-0.047500485	0.533115833	-4.149186635	0.000221484	0.005515438	-0.356679565
cg22050611	chr11	1321954	+	cg22050611	rs5743910	0.010638	NA	NA	NA	NA		OpenSea	TOLLIP	NM_019009	Body			NA	11:1278388-1278811			NA	-0.05839818	0.565200523	-6.21356459	5.26E-07	0.000116985	5.627816742
cg22203237	chr7	68983823	+	cg22203237	NA	NA	NA	NA	NA	NA		OpenSea						TRUE				NA	-0.035022698	0.151312306	-4.286266095	0.00014947	0.004142039	0.027778916
cg08204050	chr17	27189285	-	cg08204050	NA	NA	NA	NA	NA	NA		OpenSea	MIR451;MIR144	NR_029970;NR_029685	TSS1500;TSS1500			NA				NA	-0.06541195	0.374563101	-5.853965303	1.51E-06	0.00020276	4.57499189
cg23226631	chr6	135174920	-	cg23226631	NA	NA	NA	NA	NA	NA		OpenSea						TRUE				NA	-0.078112943	0.459554515	-5.023295146	1.74E-05	0.000912403	2.143559212
cg07804749	chr1	12610104	-	cg07804749	NA	NA	NA	NA	NA	NA		OpenSea						TRUE	1:12532544-12532729			TRUE	-0.057287312	0.253488762	-4.545204483	7.06E-05	0.002416844	0.763057752
cg01028925	chr7	2122103	+	cg01028925	NA	NA	NA	NA	NA	NA		OpenSea	MAD1L1;MAD1L1;MAD1L1	NM_003550;NM_001013837;NM_001013836	Body;Body;Body			TRUE				TRUE	-0.045389552	0.477813659	-5.314281341	7.40E-06	0.000523046	2.992934811
cg03545972	chr2	9477144	+	cg03545972	NA	NA	NA	NA	NA	NA		OpenSea	ASAP2;ASAP2	NM_001135191;NM_003887	Body;Body			TRUE				TRUE	-0.056639033	0.168477068	-5.970893433	1.07E-06	0.000167517	4.917711127
cg15026743	chr1	95003968	-	cg15026743	NA	NA	NA	NA	NA	NA	chr1:95006837-95008051	N_Shelf	F3	NM_001993	Body			NA				NA	-0.065449975	0.490399935	-4.419476267	0.000101752	0.003127068	0.404690543
cg20142309	chr17	27507917	+	cg20142309	NA	NA	NA	NA	NA	NA	chr17:27506889-27507607	S_Shore	MYO18A;MYO18A	NM_078471;NM_203318	TSS1500;TSS1500			NA		17:27507283-27508227	Unclassified	NA	-0.066146123	0.593562409	-6.280524982	4.33E-07	0.000106023	5.823368927
cg19770906	chr11	73721165	+	cg19770906	rs78604943	0.02468	NA	NA	NA	NA		OpenSea	UCP3;UCP3	NM_022803;NM_003356	TSS1500;TSS1500			NA				NA	-0.030814919	0.687217819	-4.429976955	9.87E-05	0.003064307	0.434528184
cg01917266	chr16	79810788	-	cg01917266	NA	NA	NA	NA	NA	NA		OpenSea						TRUE				NA	-0.056846605	0.220694824	-5.241589169	9.17E-06	0.000598877	2.780334904
cg15145767	chr3	50306428	-	cg15145767	NA	NA	NA	NA	NA	NA		OpenSea	SEMA3B;SEMA3B	NM_001005914;NM_004636	5'UTR;5'UTR			NA		3:50306404-50306430	Unclassified_Cell_type_specific	TRUE	-0.053566561	0.192190638	-4.499366865	8.07E-05	0.002651075	0.632131226
cg11749902	chr8	41093619	+	cg11749902	NA	NA	NA	NA	NA	NA		OpenSea						TRUE				NA	-0.070175574	0.418927643	-6.341609627	3.62E-07	9.70E-05	6.001581629
cg03611241	chr12	125816261	-	cg03611241	NA	NA	NA	NA	NA	NA	chr12:125815555-125815817	S_Shore	TMEM132B	NM_052907	Body			TRUE				NA	-0.045258584	0.252690167	-4.777000386	3.59E-05	0.001505828	1.429359466
cg17809595	chr15	40395913	-	cg17809595	NA	NA	NA	NA	NA	NA		OpenSea	BMF;BMF;BMF;BMF	NM_033503;NM_001003940;NM_001003943;NM_001003942	Body;Body;Body;Body			TRUE				TRUE	-0.064543454	0.216425278	-5.862037574	1.47E-06	0.000200032	4.598659633
cg05241828	chr8	145728507	-	cg05241828	NA	NA	NA	NA	NA	NA	chr8:145730390-145732205	N_Shore	GPT	NM_005309	TSS1500			NA				NA	-0.086329679	0.368992419	-4.213187526	0.000184395	0.004824699	-0.177637502
cg13361023	chr15	26105176	-	cg13361023	NA	NA	NA	NA	NA	NA	chr15:26107503-26108818	N_Shelf	ATP10A	NM_024490	Body			NA		15:26104984-26106349	Unclassified_Cell_type_specific	NA	0.053825216	0.662777282	5.014683721	1.79E-05	0.000930117	2.118501992
cg00977978	chr7	139409421	+	cg00977978	NA	NA	NA	NA	NA	NA		OpenSea	HIPK2;HIPK2	NM_001113239;NM_022740	Body;Body			TRUE				TRUE	-0.061005785	0.479835828	-4.37755665	0.000114869	0.003418262	0.285754769
cg18473642	chr12	123449186	-	cg18473642	rs116758649	0.012598	NA	NA	NA	NA	chr12:123450868-123451207	N_Shore	ABCB9;ABCB9;ABCB9	NM_203444;NM_019624;NM_019625	5'UTR;5'UTR;5'UTR			TRUE				TRUE	0.040410497	0.708552451	4.04225353	0.000300405	0.006930132	-0.653902605
cg20964461	chr7	80359326	+	cg20964461	NA	NA	NA	NA	NA	NA		OpenSea						TRUE				NA	-0.04347831	0.589526517	-4.042265565	0.000300394	0.006930132	-0.653869295
cg03217995	chr7	27203430	-	cg03217995	NA	NA	NA	NA	NA	NA	chr7:27203915-27206462	N_Shore	HOXA9	NM_152739	Body		DMR	NA	7:27169827-27171776			NA	-0.056810186	0.336146398	-4.897674451	2.52E-05	0.001178321	1.778610991
cg18086475	chr3	12543311	-	cg18086475	rs76295892	0.021865	NA	NA	NA	NA		OpenSea	TSEN2;TSEN2;TSEN2;TSEN2;TSEN2	NM_001145392;NM_001145394;NM_001145393;NM_001145395;NM_025265	Body;Body;Body;Body;Body			TRUE				NA	-0.077497591	0.250885538	-6.163101452	6.10E-07	0.000124873	5.480319065
cg06635133	chr16	17528276	-	cg06635133	rs13334441	0.062375	NA	NA	NA	NA		OpenSea	XYLT1	NM_022166	Body			TRUE				NA	0.118993524	0.404391851	8.221782766	1.78E-09	1.02E-05	11.34110254
cg15961219	chr14	53960406	-	cg15961219	NA	NA	NA	NA	NA	NA		OpenSea						TRUE				NA	-0.103862956	0.50789817	-4.024692748	0.000315766	0.007183134	-0.702470682
cg22214800	chr11	113546261	+	cg22214800	NA	NA	NA	NA	NA	NA		OpenSea						TRUE				TRUE	-0.076409102	0.41007499	-5.633484532	2.89E-06	0.000292795	3.92834587
cg23845168	chr17	31271015	-	cg23845168	NA	NA	NA	NA	NA	NA		OpenSea						TRUE				TRUE	-0.057381174	0.436132757	-5.373751707	6.21E-06	0.000467064	3.16701803
cg13166098	chr14	75313044	+	cg13166098	rs7149164	0.021673	NA	NA	NA	NA		OpenSea						TRUE				NA	-0.063438766	0.378363201	-5.510537673	4.15E-06	0.000363421	3.567812218
cg25807487	chr11	68782106	-	cg25807487	NA	NA	NA	NA	NA	NA	chr11:68778569-68778851	S_Shelf	MRGPRF;MRGPRF	NM_001098515;NM_145015	TSS1500;TSS1500			TRUE	11:68538532-68538692	11:68780346-68782287	Unclassified	NA	-0.061600115	0.305286966	-4.498881555	8.08E-05	0.002653597	0.630746666
cg24530432	chr4	174428060	-	cg24530432	rs76626160	0.0215	NA	NA	NA	NA	chr4:174427891-174428192	Island					RDMR	NA	4:174664467-174664767			NA	0.061827545	0.644919643	5.515037201	4.10E-06	0.000360437	3.581003226
cg14141399	chr19	52228048	-	cg14141399	rs10417548	0.205476	NA	NA	NA	NA		OpenSea	HAS1	NM_001523	TSS1500			NA				NA	-0.043855176	0.376524114	-4.611534861	5.82E-05	0.002112448	0.953037188
cg27267310	chr11	16946393	-	cg27267310	NA	NA	NA	NA	NA	NA	chr11:16946392-16947398	Island	PLEKHA7	NM_175058	Body			NA		11:16946350-16946493	Unclassified_Cell_type_specific	TRUE	-0.049016949	0.134617471	-4.66388952	5.00E-05	0.001901608	1.103395559
cg01417669	chr2	24273454	-	cg01417669	NA	NA	NA	NA	NA	NA	chr2:24272582-24273313	S_Shore	FKBP1B;FKBP1B	NM_054033;NM_004116	Body;Body			NA				NA	-0.055194662	0.382643366	-8.084180337	2.59E-09	1.10E-05	10.96261718
cg14691671	chr17	73642503	+	cg14691671	NA	NA	NA	NA	NA	NA		OpenSea	RECQL5;LOC100130933	NM_004259;NM_001162997	Body;TSS200			NA				TRUE	0.068453556	0.544477276	4.938395682	2.24E-05	0.001079464	1.896770901
cg06398251	chr3	184033620	+	cg06398251	NA	NA	NA	NA	NA	NA	chr3:184032166-184033242	S_Shore	EIF4G1;EIF4G1;EIF4G1;EIF4G1	NM_198241;NM_198244;NM_182917;NM_198242	Body;5'UTR;Body;5'UTR	low-CpG:185516307-185516330		NA				NA	-0.053926776	0.102464796	-4.776995635	3.59E-05	0.001505828	1.429345747
cg15429214	chr22	43166281	-	cg15429214	NA	NA	NA	NA	NA	NA	chr22:43165947-43166287	Island						NA	22:41495715-41496231			TRUE	-0.057764545	0.181990687	-4.376909882	0.000115084	0.003423236	0.283922013
cg05405094	chr12	20141722	+	cg05405094	rs10841424	0.45405	NA	NA	NA	NA		OpenSea						TRUE				NA	-0.040068516	0.268604593	-4.533300111	7.31E-05	0.002474398	0.729026142
cg11092487	chr20	33585188	-	cg11092487	NA	NA	NA	NA	NA	NA	chr20:33585039-33585450	Island	MYH7B	NM_020884	Body			NA	20:33048769-33049019			NA	-0.071658891	0.266320008	-4.229253287	0.000176088	0.004664963	-0.132565683
cg22199080	chr12	58135833	+	cg22199080	NA	NA	NA	NA	NA	NA	chr12:58130870-58132047	S_Shelf	AGAP2	NM_014770	1stExon			NA		12:58135666-58136315	Promoter_Associated	NA	0.047547276	0.410998835	4.314287311	0.000137881	0.003899548	0.106807009
cg04225368	chr2	121834589	-	cg04225368	rs116683814	0.016942	NA	NA	NA	NA		OpenSea						NA	2:121551059-121551197	2:121834552-121834931	Unclassified	TRUE	0.062809393	0.501083075	4.375556091	0.000115535	0.003433309	0.280085985
cg22986569	chr5	2659008	+	cg22986569	NA	NA	NA	NA	NA	NA		OpenSea						NA	5:2711980-2712109			NA	-0.072020574	0.256693766	-4.011969269	0.000327373	0.007370355	-0.737615764
cg04994795	chr1	8404050	-	cg04994795	NA	NA	NA	NA	NA	NA	chr1:8403697-8404102	Island	SLC45A1	NM_001080397	Body			TRUE	1:8326267-8326689			TRUE	-0.069426061	0.204252753	-5.790427404	1.82E-06	0.000223798	4.388671494
cg08537660	chr11	12699661	+	cg08537660	NA	NA	NA	NA	NA	NA	chr11:12695414-12696981	S_Shelf	TEAD1	NM_021961	5'UTR		RDMR	NA				NA	-0.082486464	0.426593216	-5.14169325	1.23E-05	0.000726096	2.488583648
cg08103144	chr5	150028986	+	cg08103144	NA	NA	NA	NA	NA	NA	chr5:150028945-150029457	Island	SYNPO;SYNPO;SYNPO;SYNPO	NM_001166208;NM_001109974;NM_007286;NM_001166209	Body;Body;Body;Body			NA	5:150009139-150010050			NA	-0.050954723	0.404591427	-6.864934097	7.96E-08	4.88E-05	7.51930152
cg19626138	chr8	37731969	+	cg19626138	NA	NA	NA	NA	NA	NA		OpenSea	RAB11FIP1;RAB11FIP1;RAB11FIP1	NM_025151;NM_001002233;NM_001002814	Body;TSS1500;Body			NA				NA	0.041088405	0.850052715	4.816782823	3.20E-05	0.001393616	1.544338089
cg07148458	chr17	7254301	+	cg07148458	rs35985803	0.056094	NA	NA	NA	NA	chr17:7254622-7255808	N_Shore	KCTD11;ACAP1	NM_001002914;NM_014716	TSS1500;Body			NA		17:7253029-7256379	Promoter_Associated	NA	-0.060949341	0.18592718	-4.359935431	0.000120868	0.003548636	0.235846529
cg25665697	chr15	66857881	-	cg25665697	NA	NA	NA	NA	NA	NA		OpenSea	LCTL	NM_207338	TSS200			TRUE				NA	-0.039780304	0.406933849	-3.955947253	0.00038364	0.008304881	-0.891906669
cg25430838	chr10	89823823	-	cg25430838	NA	NA	NA	NA	NA	NA		OpenSea						TRUE				NA	-0.049857256	0.487326398	-4.006415372	0.000332569	0.007460102	-0.752945053
cg07263492	chr8	99835768	-	cg07263492	NA	NA	NA	NA	NA	NA	chr8:99837461-99837936	N_Shore	STK3	NM_006281	Body			NA				NA	-0.086029262	0.537727109	-5.217415502	9.85E-06	0.000627359	2.709687461
cg11222217	chr1	10732519	-	cg11222217	NA	NA	NA	NA	NA	NA		OpenSea	CASZ1;CASZ1	NM_017766;NM_001079843	Body;Body			NA	1:10655042-10655146			NA	-0.069030087	0.256866559	-5.563489764	3.55E-06	0.000331507	3.723068948
cg15376064	chr2	660753	-	cg15376064	NA	NA	NA	NA	NA	NA	chr2:660666-660909	Island						NA	2:650667-650871			NA	-0.070803534	0.524243871	-4.27971806	0.000152314	0.004199453	0.00933213
cg15999590	chr17	40718810	+	cg15999590	NA	NA	NA	NA	NA	NA	chr17:40718686-40719633	Island	MLX;MLX;MLX	NM_170607;NM_198204;NM_198205	TSS1500;TSS1500;TSS1500			NA	17:37972242-37973136	17:40718443-40720042	Promoter_Associated	NA	-0.027737389	0.508414043	-3.999468299	0.000339183	0.007569655	-0.772109464
cg18286127	chr10	120070743	-	cg18286127	rs3213691	0.413794	NA	NA	NA	NA		OpenSea	C10orf84;C10orf84	NM_001134672;NM_022063	Body;Body			TRUE				NA	-0.087361138	0.488920682	-4.789977463	3.46E-05	0.001469591	1.466847612
cg23384708	chr6	31544934	+	cg23384708	NA	NA	NA	NA	NA	NA	chr6:31548436-31549277	N_Shelf	TNF	NM_000594	Body			NA		6:31544432-31544981	Promoter_Associated	NA	0.043755142	0.768002504	4.581796814	6.35E-05	0.00224154	0.867789669
cg05385882	chr2	8357843	-	cg05385882	NA	NA	NA	NA	NA	NA		OpenSea						TRUE				NA	-0.052370382	0.477341751	-4.277885323	0.000153119	0.00421679	0.004170451
cg05163933	chr5	1089800	-	cg05163933	NA	NA	NA	NA	NA	NA	chr5:1087533-1087909	S_Shore	SLC12A7	NM_006598	Body			NA	5:1142719-1142801			NA	-0.044502162	0.456412686	-5.266086353	8.53E-06	0.000570963	2.851955556
cg12474881	chr22	36681321	-	cg12474881	NA	NA	NA	NA	NA	NA		OpenSea	MYH9	NM_002473	Body	low-CpG:35011227-35011289		NA				NA	-0.047267557	0.409599286	-4.402289083	0.000106941	0.00324387	0.355891609
cg19886777	chr14	105034096	+	cg19886777	NA	NA	NA	NA	NA	NA		OpenSea					CDMR	NA				NA	-0.074669068	0.317343717	-5.923279211	1.23E-06	0.00017989	4.778184406
cg23261107	chr7	22602895	-	cg23261107	NA	NA	NA	NA	NA	NA		OpenSea						TRUE				NA	0.071058519	0.490316104	4.148089166	0.00022218	0.005527733	-0.359742446
cg14245235	chr10	4325258	-	cg14245235	NA	NA	NA	NA	NA	NA		OpenSea						TRUE				NA	-0.070505819	0.456143282	-6.418718534	2.89E-07	8.68E-05	6.226275865
cg24090990	chr1	48452534	-	cg24090990	NA	NA	NA	NA	NA	NA	chr1:48449870-48450144	S_Shelf					RDMR	NA	1:48225121-48225287			NA	-0.04785537	0.164135634	-3.947339761	0.000393084	0.008457364	-0.915545649
cg20033652	chr14	51290662	-	cg20033652	NA	NA	NA	NA	NA	NA		OpenSea	NIN;NIN;NIN;NIN	NM_182946;NM_020921;NM_016350;NM_182944	5'UTR;5'UTR;TSS1500;5'UTR			NA		14:51290568-51290914	Promoter_Associated	NA	-0.070902109	0.373626893	-5.512000142	4.13E-06	0.000362375	3.572099614
cg26477792	chr6	30095277	+	cg26477792	NA	NA	NA	NA	NA	NA	chr6:30095173-30095610	Island						NA	6:30202926-30203329			NA	-0.052010799	0.192330007	-3.912298133	0.000433928	0.009094932	-1.011592186
cg15412087	chr11	120085145	+	cg15412087	NA	NA	NA	NA	NA	NA	chr11:120081487-120082345	S_Shelf	OAF	NM_178507	Body			NA		11:120085136-120085223	Unclassified_Cell_type_specific	NA	-0.074106744	0.582738158	-5.797831308	1.78E-06	0.000220772	4.410385145
cg08250921	chr16	88111009	-	cg08250921	NA	NA	NA	NA	NA	NA	chr16:88109923-88110535	S_Shore						NA				TRUE	-0.063423973	0.406957266	-4.72932766	4.13E-05	0.001663526	1.291798329
cg14716990	chr10	129533731	+	cg14716990	NA	NA	NA	NA	NA	NA	chr10:129534410-129537366	N_Shore						NA	10:129423721-129424000			NA	-0.059142065	0.130802283	-4.430530002	9.85E-05	0.003060287	0.436100151
cg13493652	chr7	6385721	-	cg13493652	NA	NA	NA	NA	NA	NA	chr7:6388210-6388743	N_Shelf	C7orf70	NM_001037163	5'UTR			NA				NA	-0.048006331	0.725104442	-6.226611874	5.07E-07	0.000114569	5.665935507
cg18307783	chr5	92931623	+	cg18307783	NA	NA	NA	NA	NA	NA	chr5:92930529-92930830	S_Shore						NA	5:92957074-92957600			NA	0.074528159	0.841521515	5.203233667	1.03E-05	0.000645513	2.668254414
cg08839374	chr17	40667014	-	cg08839374	NA	NA	NA	NA	NA	NA		OpenSea	ATP6V0A1;ATP6V0A1;ATP6V0A1	NM_005177;NM_001130021;NM_001130020	Body;Body;Body			TRUE				NA	-0.078874631	0.590074165	-3.888538255	0.000463949	0.009565608	-1.076540361
cg04911739	chr17	36871730	+	cg04911739	rs113391156	0.014142	NA	NA	NA	NA		OpenSea	MLLT6	NM_005937	Body			NA				NA	-0.022108542	0.825051861	-4.570387416	6.57E-05	0.002296537	0.835114777
cg06957310	chr17	29283870	-	cg06957310	NA	NA	NA	NA	NA	NA		OpenSea	ADAP2	NM_018404	Body			TRUE				NA	-0.054906039	0.439126654	-5.143379028	1.22E-05	0.00072373	2.49350256
cg11740348	chr10	134420208	-	cg11740348	NA	NA	NA	NA	NA	NA		OpenSea	INPP5A	NM_005539	Body			TRUE	10:134270126-134270300			NA	-0.100045553	0.418684811	-6.777037525	1.03E-07	5.48E-05	7.265700707
cg14388601	chr7	117468523	+	cg14388601	NA	NA	NA	NA	NA	NA		OpenSea	CTTNBP2	NM_033427	Body			TRUE				NA	-0.05684266	0.643185813	-4.290147658	0.00014781	0.004105011	0.038717568
cg17459660	chr11	130392553	+	cg17459660	NA	NA	NA	NA	NA	NA		OpenSea						TRUE				TRUE	-0.035053846	0.296499341	-4.16961876	0.000208911	0.005283523	-0.299610972
cg07784293	chr3	149272904	+	cg07784293	NA	NA	NA	NA	NA	NA		OpenSea	WWTR1;WWTR1;WWTR1	NM_015472;NM_001168278;NM_001168280	Body;Body;Body			TRUE				NA	-0.049145821	0.14613425	-4.362540685	0.000119962	0.003530717	0.243222023
cg22605379	chr17	80714645	+	cg22605379	NA	NA	NA	NA	NA	NA	chr17:80709052-80710843	S_Shelf	TBCD	NM_005993	Body			NA				NA	-0.030114568	0.923454959	-3.969806201	0.000368898	0.008057979	-0.853807546
cg18531405	chr17	73234288	-	cg18531405	NA	NA	NA	NA	NA	NA		OpenSea	GGA3;GGA3	NM_138619;NM_014001	3'UTR;3'UTR			NA		17:73233516-73235614	Promoter_Associated	NA	-0.029301535	0.744438786	-4.792540879	3.43E-05	0.001461925	1.474254888
cg01467047	chr16	86611690	+	cg01467047	rs72802546	0.099135	NA	NA	NA	NA	chr16:86612188-86613821	N_Shore	FOXL1	NM_005250	TSS1500		RDMR	TRUE				NA	-0.063356325	0.53227149	-4.783775105	3.52E-05	0.001486237	1.44892805
cg21170836	chr14	105812713	-	cg21170836	NA	NA	NA	NA	NA	NA		OpenSea	PACS2;PACS2	NM_015197;NM_001100913	Body;Body			NA	14:104883697-104884118			NA	-0.044296083	0.236143458	-4.101528095	0.000253767	0.006093041	-0.489454211
cg07586026	chr1	12600225	-	cg07586026	NA	NA	NA	NA	NA	NA	chr1:12600347-12600556	N_Shore						NA	1:12522773-12523089			TRUE	-0.050517914	0.157879769	-4.200674836	0.000191131	0.004953913	-0.212706303
cg04903159	chr6	44202699	-	cg04903159	NA	NA	NA	NA	NA	NA	chr6:44205686-44205931	N_Shelf						TRUE				TRUE	-0.036328505	0.283793956	-4.228915901	0.000176258	0.004667748	-0.133512721
cg07917644	chr15	101766122	+	cg07917644	NA	NA	NA	NA	NA	NA		OpenSea	CHSY1	NM_014918	Body			TRUE				NA	0.068198492	0.918831275	5.526315042	3.96E-06	0.0003537	3.614067337
cg08845722	chr2	46041801	+	cg08845722	NA	NA	NA	NA	NA	NA		OpenSea	PRKCE	NM_005400	Body			TRUE				NA	-0.063715307	0.489696296	-5.818017129	1.68E-06	0.000213397	4.469582008
cg17172761	chr17	62120439	-	cg17172761	NA	NA	NA	NA	NA	NA		OpenSea	ERN1	NM_001433	3'UTR			NA				NA	-0.048714598	0.535031727	-5.720833294	2.23E-06	0.000253768	4.184552439
cg00281467	chr22	23522460	-	cg00281467	NA	NA	NA	NA	NA	NA	chr22:23522550-23524465	N_Shore	BCR;BCR	NM_021574;NM_004327	TSS200;TSS200			NA	22:21852192-21854449			NA	-0.015421983	0.05604794	-4.101091511	0.000254083	0.006098087	-0.490668276
cg09143801	chr1	151105049	-	cg09143801	NA	NA	NA	NA	NA	NA	chr1:151103685-151106100	Island	SEMA6C	NM_030913	Body			NA	1:149370899-149372627	1:151104951-151105091	Unclassified_Cell_type_specific	TRUE	-0.079456583	0.175661663	-4.895071278	2.54E-05	0.001184513	1.771062364
cg05434870	chr7	157782817	+	cg05434870	rs12666822	0.051568	NA	NA	NA	NA		OpenSea	PTPRN2;PTPRN2;PTPRN2	NM_002847;NM_130842;NM_130843	Body;Body;Body			NA	7:157475573-157475696			NA	-0.064723646	0.414353564	-4.325226597	0.000133601	0.003811589	0.137697256
cg11685960	chr7	947479	-	cg11685960	NA	NA	NA	NA	NA	NA	chr7:947363-947661	Island	ADAP1	NM_006869	Body			NA	7:913606-914160	7:947415-947542	Unclassified_Cell_type_specific	NA	-0.041567574	0.472995197	-4.744294552	3.95E-05	0.001610685	1.33495887
cg19816125	chr7	612781	+	cg19816125	rs150386005	0.0856	NA	NA	NA	NA	chr7:612540-613739	Island	PRKAR1B;PRKAR1B;PRKAR1B;PRKAR1B;PRKAR1B;PRKAR1B	NM_001164759;NM_001164762;NM_001164758;NM_001164760;NM_001164761;NM_002735	Body;Body;Body;Body;Body;Body			TRUE	7:578984-579308			NA	-0.059025998	0.26439465	-5.267701958	8.49E-06	0.000569137	2.856679924
cg02246640	chr8	143331321	-	cg02246640	NA	NA	NA	NA	NA	NA	chr8:143333047-143333519	N_Shore	TSNARE1	NM_145003	Body			NA				NA	-0.038707772	0.424298754	-4.430445661	9.86E-05	0.003060813	0.435860418
cg16312900	chr17	48628397	-	cg16312900	NA	NA	NA	NA	NA	NA	chr17:48624415-48624723	S_Shelf	SPATA20	NM_022827	Body			NA	17:45983396-45983455	17:48627469-48629011	Unclassified	TRUE	-0.07056992	0.242568445	-5.820735505	1.67E-06	0.000212579	4.477553581
cg05404865	chr15	51683249	-	cg05404865	NA	NA	NA	NA	NA	NA		OpenSea	GLDN	NM_181789	Body			TRUE				NA	-0.049126381	0.484099952	-4.496263992	8.14E-05	0.00266712	0.62327951
cg14492241	chr7	2309535	+	cg14492241	rs73043243	0.006076	NA	NA	NA	NA		OpenSea	SNX8	NM_013321	Body			TRUE				TRUE	-0.07974276	0.565731748	-5.394210577	5.85E-06	0.000450468	3.226932947
cg20720680	chr11	71948712	-	cg20720680	NA	NA	NA	NA	NA	NA	chr11:71950815-71951408	N_Shelf	INPPL1	NM_001567	Body			NA		11:71948532-71948814	Gene_Associated_Cell_type_specific	NA	-0.037888702	0.656826033	-5.668470179	2.61E-06	0.000276886	4.030962213
cg15920791	chr8	61835708	-	cg15920791	NA	NA	NA	NA	NA	NA	chr8:61834699-61835871	Island					DMR	NA	8:61997233-61998489			NA	-0.041204873	0.095912656	-3.877990578	0.000477917	0.009781819	-1.105326291
cg05627365	chr15	81453408	-	cg05627365	rs12916883	0.358998	NA	NA	NA	NA		OpenSea						TRUE				TRUE	-0.066278741	0.366944288	-4.527071775	7.45E-05	0.002505995	0.711228924
cg15033969	chr11	57105814	+	cg15033969	NA	NA	NA	NA	NA	NA	chr11:57102841-57103430	S_Shelf	P2RX3	NM_002559	TSS200			NA				NA	-0.063601296	0.462219575	-4.952680237	2.15E-05	0.001050769	1.938253522
cg19138960	chr20	23066947	+	cg19138960	NA	NA	NA	NA	NA	NA		OpenSea	CD93;CD93	NM_012072;NM_012072	5'UTR;1stExon	low-CpG:23014884-23015124		NA	20:23014411-23015193	20:23066867-23067194	Unclassified_Cell_type_specific	NA	0.047294741	0.645588023	4.13384292	0.000231411	0.005698047	-0.399478918
cg25248045	chr2	102381786	+	cg25248045	NA	NA	NA	NA	NA	NA		OpenSea	MAP4K4;MAP4K4;MAP4K4	NM_145687;NM_004834;NM_145686	Body;Body;Body			TRUE				NA	-0.054232243	0.430963953	-5.485829839	4.46E-06	0.000381247	3.49538425
cg25416125	chr12	56329615	-	cg25416125	NA	NA	NA	NA	NA	NA	chr12:56329518-56329790	Island	DGKA;DGKA;DGKA;DGKA	NM_201445;NM_201554;NM_001345;NM_201444	5'UTR;5'UTR;5'UTR;5'UTR			NA	12:54615823-54616049	12:56329519-56329970	Unclassified_Cell_type_specific	NA	-0.04485661	0.494013651	-5.22563883	9.61E-06	0.000617712	2.73371695
cg20587996	chr7	152597099	-	cg20587996	NA	NA	NA	NA	NA	NA	chr7:152600496-152600950	N_Shelf						NA				NA	0.0951271	0.58017107	4.000873983	0.000337835	0.007545826	-0.768232616
cg05834036	chr4	55063893	-	cg05834036	NA	NA	NA	NA	NA	NA		OpenSea						TRUE				NA	-0.091464556	0.487711995	-4.60308994	5.97E-05	0.002148401	0.928816957
cg08433504	chr15	39872071	+	cg08433504	NA	NA	NA	NA	NA	NA	chr15:39872527-39873567	N_Shore	THBS1	NM_003246	TSS1500			NA	15:37659329-37659479	15:39871281-39873707	Unclassified	NA	-0.053837116	0.125244427	-4.703284981	4.46E-05	0.001753206	1.21675873
cg08941576	chr11	46957888	-	cg08941576	NA	NA	NA	NA	NA	NA	chr11:46958170-46958529	N_Shore	C11orf49;C11orf49;C11orf49;C11orf49	NM_001003677;NM_001003676;NM_024113;NM_001003678	TSS1500;TSS1500;TSS1500;TSS1500			NA		11:46957861-46958666	Promoter_Associated_Cell_type_specific	NA	-0.08597932	0.492467775	-4.847067388	2.93E-05	0.00130856	1.631973155
cg17430228	chr11	353919	+	cg17430228	NA	NA	NA	NA	NA	NA	chr11:355947-356447	N_Shelf						NA	11:343876-344028			NA	-0.07821643	0.482632477	-4.745169967	3.94E-05	0.001607733	1.337484107
cg19201009	chr10	99475406	+	cg19201009	NA	NA	NA	NA	NA	NA	chr10:99473520-99474664	S_Shore	MARVELD1;MARVELD1;MARVELD1	NR_026753;NM_031484;NM_031484	Body;3'UTR;1stExon			NA		10:99475397-99475587	Unclassified_Cell_type_specific	NA	-0.074701846	0.493865285	-6.29531423	4.14E-07	0.000103251	5.866532496
cg15723222	chr17	59222476	-	cg15723222	NA	NA	NA	NA	NA	NA		OpenSea	BCAS3;BCAS3	NM_001099432;NM_017679	Body;Body			TRUE				NA	-0.084240104	0.420712683	-5.350898415	6.65E-06	0.000488066	3.100106713
cg14945937	chr19	30162771	-	cg14945937	NA	NA	NA	NA	NA	NA	chr19:30164768-30165556	N_Shore	PLEKHF1	NM_024310	5'UTR			NA		19:30162169-30162994	Unclassified	TRUE	0.078238324	0.515242664	6.107246166	7.18E-07	0.000135561	5.316948182
cg13676220	chr9	135333078	-	cg13676220	NA	NA	NA	NA	NA	NA		OpenSea	C9orf171	NM_207417	Body			NA	9:134322785-134323521			NA	-0.071836958	0.160200498	-4.545998064	7.05E-05	0.002412232	0.765327114
cg00339319	chr1	223899845	+	cg00339319	NA	NA	NA	NA	NA	NA	chr1:223899990-223900823	N_Shore	CAPN2;CAPN2	NM_001748;NM_001146068	TSS1500;Body			NA	1:221966417-221967441	1:223899584-223901223	Promoter_Associated	NA	-0.032725257	0.187273081	-4.309642918	0.000139739	0.003939851	0.093698663
cg08411860	chr3	183959746	+	cg08411860	NA	NA	NA	NA	NA	NA	chr3:183959061-183959747	Island	VWA5B2	NM_138345	Body			NA				TRUE	-0.045573912	0.15249172	-4.497651289	8.11E-05	0.002660046	0.627236945
cg03050127	chr17	59413660	-	cg03050127	NA	NA	NA	NA	NA	NA		OpenSea	BCAS3;BCAS3	NM_001099432;NM_017679	Body;Body			TRUE				NA	-0.038720902	0.162164104	-3.882207917	0.000472283	0.009694672	-1.093820096
cg22325145	chr22	38825918	-	cg22325145	NA	NA	NA	NA	NA	NA	chr22:38822879-38824193	S_Shore	KCNJ4;KCNJ4	NM_152868;NM_004981	5'UTR;5'UTR			NA				NA	-0.045808472	0.174648673	-5.172767199	1.12E-05	0.000684688	2.579279978
cg20768915	chr1	220992242	-	cg20768915	NA	NA	NA	NA	NA	NA		OpenSea						TRUE				TRUE	-0.055886504	0.517141166	-4.513162801	7.75E-05	0.002580099	0.671504739
cg00384653	chr22	20237197	-	cg00384653	NA	NA	NA	NA	NA	NA		OpenSea	RTN4R;MIR1286	NM_023004;NR_031618	Body;TSS1500			NA				NA	-0.028700549	0.777441244	-4.268380155	0.000157364	0.004299523	-0.022589708
cg05392530	chr3	50162322	+	cg05392530	NA	NA	NA	NA	NA	NA		OpenSea						TRUE		3:50162129-50162390	Unclassified_Cell_type_specific	NA	-0.041463058	0.524989511	-4.337064232	0.000129116	0.003719685	0.171148047
cg18011078	chr7	1971098	-	cg18011078	NA	NA	NA	NA	NA	NA	chr7:1970627-1970924	S_Shore	MAD1L1;MAD1L1;MAD1L1	NM_003550;NM_001013837;NM_001013836	Body;Body;Body			NA	7:1937624-1937760			TRUE	-0.063323467	0.362532521	-4.680407309	4.76E-05	0.001836881	1.150904018
cg01772192	chr15	81270102	+	cg01772192	rs3743040	0.112887	NA	NA	NA	NA		OpenSea	MESDC2	NM_015154	3'UTR			NA		15:81268885-81270806	Gene_Associated	TRUE	-0.052188536	0.605670785	-5.096964654	1.40E-05	0.000794474	2.358132883
cg14088325	chr8	54571020	+	cg14088325	NA	NA	NA	NA	NA	NA	chr8:54569667-54570010	S_Shore						TRUE				TRUE	-0.042976224	0.352588047	-4.801411733	3.34E-05	0.001436491	1.499893457
cg13472000	chr6	30880454	+	cg13472000	NA	NA	NA	NA	NA	NA	chr6:30881533-30882296	N_Shore	GTF2H4	NM_001517	Body			NA				NA	-0.021988208	0.888473134	-3.878176197	0.000477667	0.009778578	-1.104819963
cg03095773	chr2	102051598	+	cg03095773	NA	NA	NA	NA	NA	NA		OpenSea	RFX8	NM_001145664	Body			TRUE	2:101417950-101418060			NA	-0.068070913	0.210715152	-5.200451195	1.04E-05	0.000649212	2.660126454
cg14391016	chr6	167523797	-	cg14391016	rs117951181	0.011285	NA	NA	NA	NA		OpenSea	CCR6	NM_004367	TSS1500			NA				NA	-0.056920446	0.47614137	-5.287705015	8.01E-06	0.000548531	2.915182333
cg06210630	chr1	160085433	-	cg06210630	NA	NA	NA	NA	NA	NA		OpenSea	ATP1A2	NM_000702	TSS200			NA				NA	-0.066723401	0.216431867	-4.712756192	4.33E-05	0.001720145	1.244040135
cg11117438	chr7	1239811	-	cg11117438	NA	NA	NA	NA	NA	NA		OpenSea						NA	7:1206287-1206622			NA	-0.079642677	0.217771786	-4.371256693	0.000116979	0.003465707	0.267905492
cg16278514	chr3	55204279	-	cg16278514	NA	NA	NA	NA	NA	NA		OpenSea						TRUE				NA	-0.073379009	0.514567753	-4.817196658	3.19E-05	0.00139221	1.545534999
cg26108416	chr1	49226683	-	cg26108416	NA	NA	NA	NA	NA	NA		OpenSea	BEND5;AGBL4	NM_024603;NM_032785	Body;Body			TRUE				NA	-0.036855098	0.327833121	-4.366126341	0.000118726	0.003503212	0.253374933
cg10923036	chr4	57931299	-	cg10923036	NA	NA	NA	NA	NA	NA		OpenSea	IGFBP7	NM_001553	Body			TRUE				NA	-0.065216919	0.322319034	-6.381135526	3.23E-07	9.09E-05	6.116798581
cg08336938	chr11	126703882	-	cg08336938	rs111344538	0.010522	NA	NA	NA	NA		OpenSea	KIRREL3;KIRREL3	NM_001161707;NM_032531	Body;Body			TRUE				NA	-0.037339235	0.740639241	-4.711120495	4.36E-05	0.00172552	1.239327841
cg16385684	chr6	32014189	-	cg16385684	NA	NA	NA	NA	NA	NA		OpenSea	TNXB;TNXB	NM_019105;NM_032470	Body;TSS1500			NA				NA	-0.061466302	0.392628089	-4.562940805	6.71E-05	0.002330731	0.813798326
cg09061454	chr16	31075359	-	cg09061454	NA	NA	NA	NA	NA	NA	chr16:31075084-31075756	Island	ZNF668	NM_024706	Body			NA	16:30982647-30983243	16:31075301-31076087	Gene_Associated_Cell_type_specific	NA	0.074822579	0.913337948	6.85341584	8.23E-08	4.93E-05	7.486102867
cg23502204	chr11	87905295	-	cg23502204	NA	NA	NA	NA	NA	NA	chr11:87908243-87908614	N_Shelf	RAB38	NM_022337	Body			NA				NA	-0.051429814	0.623194497	-4.174517618	0.000206002	0.005227793	-0.285915353
cg13916469	chr9	95834820	-	cg13916469	NA	NA	NA	NA	NA	NA		OpenSea	SUSD3	NM_145006	Body			TRUE				NA	-0.047984533	0.222232828	-4.152876706	0.00021916	0.005471587	-0.346379263
cg23371436	chr11	20111534	-	cg23371436	NA	NA	NA	NA	NA	NA		OpenSea	NAV2;NAV2;NAV2;NAV2	NM_182964;NM_001111018;NM_145117;NM_001111019	Body;Body;Body;Body			TRUE				NA	-0.061970491	0.50246147	-5.363182623	6.41E-06	0.000476764	3.136071053
cg10513118	chr11	118047203	+	cg10513118	NA	NA	NA	NA	NA	NA		OpenSea	SCN2B;SCN2B	NM_004588;NM_004588	1stExon;5'UTR			NA				NA	-0.067392414	0.410147185	-4.773252268	3.63E-05	0.001518716	1.418535225
cg11154666	chr6	31599532	-	cg11154666	NA	NA	NA	NA	NA	NA	chr6:31599519-31599761	Island	BAT2	NM_080686	Body			NA	6:31707470-31707760			NA	-0.030579235	0.870341918	-4.976207533	2.00E-05	0.001002313	2.006613559
cg11637721	chr11	65486928	+	cg11637721	NA	NA	NA	NA	NA	NA	chr11:65487660-65488348	N_Shore	KAT5;KAT5;KAT5;RNASEH2C	NM_182709;NM_006388;NM_182710;NM_032193	3'UTR;3'UTR;3'UTR;3'UTR			TRUE		11:65486901-65488592	Promoter_Associated	NA	-0.040951174	0.292152871	-4.451265891	9.28E-05	0.002928123	0.495074189
[truncated: 19,218 more rows]
